# Supplementary material for: 9-Hexyl-3-iodo-9H-carbazole
Source: Acta Crystallogr Sect E Struct Rep Online. 2009 Dec 24;66(Pt 1):o230. doi: 10.1107/S1600536809054415 (PMC2980261; doi:10.1107/S1600536809054415)
Supplement: Supplementary file 1 [file e-66-0o230-sup1.cif]

##############################################################################
###                                                                        ###
###        Electronic paper (Acta Crystallographica Section E)             ###
###                                                                        ###
##############################################################################
#                                                                            #
# This CIF contains the data in a paper accepted for publication in Acta     #
# Crystallographica Section E. It conforms to the requirements of Notes      #
# for Authors for Section E, and has been peer reviewed under the auspices   #
# of the IUCr Commission on Journals.                                        #
#                                                                            #
# Full details of the Crystallographic Information File format               #
# are given in the paper "The Crystallographic Information File (CIF):       #
# a New Standard Archive File for Crystallography" by S. R. Hall, F. H.      #
# Allen and I. D. Brown [Acta Cryst. (1991), A47, 655-685].                  #
#                                                                            #
# The current version of the core CIF dictionary is obtainable from          #
# ftp://ftp.iucr.org/pub/cif_core.dic. The current version number is 2.4.    #
#                                                                            #
# Software is freely available for graphical display of the structure(s) in  #
# this CIF.  For information consult the CIF home page http://www.iucr.org/  #
# cif/home.html                                                              #
#                                                                            #
# This file may be used for bona fide research purposes within the           #
# scientific community so long as proper attribution is given to the journal # 
# article from which it was obtained.                                        #
#                                                                            #
##############################################################################
                                             
data_I
_audit_creation_method     SHELXL-97
_chemical_name_systematic
;
9-Hexyl-3-iodo-9<i>H</i>-carbazole
;
_chemical_name_common     ?
_chemical_formula_moiety     'C18 H20 I N'
_chemical_formula_sum     'C18 H20 I N'
_chemical_formula_iupac     'C18 H20 I N'
_chemical_formula_weight     377.25
_chemical_melting_point     ?
_symmetry_cell_setting     'Monoclinic'
_symmetry_space_group_name_H-M     'P 21/c'
_symmetry_space_group_name_Hall     '-P 2ybc'
loop_
    _symmetry_equiv_pos_as_xyz
    'x, y, z'
    '-x, y+1/2, -z+1/2'
    '-x, -y, -z'
    'x, -y-1/2, z-1/2'
_cell_length_a     10.7105(2)
_cell_length_b     4.6816(10)
_cell_length_c     33.9661(18)
_cell_angle_alpha     90.00
_cell_angle_beta     105.106(8)
_cell_angle_gamma     90.00
_cell_volume     1644.3(4)
_cell_formula_units_Z     4
_cell_measurement_reflns_used     4151
_cell_measurement_theta_min     2.59
_cell_measurement_theta_max     23.70
_cell_measurement_temperature     298(2)
_exptl_crystal_description     'bar'
_exptl_crystal_colour     'colourless'
_exptl_crystal_size_max     0.30
_exptl_crystal_size_mid     0.20
_exptl_crystal_size_min     0.20
_exptl_crystal_density_diffrn     1.524
_exptl_crystal_density_meas     ?
_exptl_crystal_density_method     'not measured'
_exptl_crystal_F_000     752
_exptl_absorpt_coefficient_mu     1.939
_exptl_absorpt_correction_type     multi-scan
_exptl_absorpt_process_details     '(SADABS; Sheldrick, 1996)'
_exptl_absorpt_correction_T_min     0.5939
_exptl_absorpt_correction_T_max     0.6978
_exptl_special_details
;
;
_diffrn_ambient_temperature     298(2)
_diffrn_radiation_type     MoK\a
_diffrn_radiation_wavelength     0.71069
_diffrn_radiation_source     'fine-focus sealed tube'
_diffrn_radiation_monochromator     graphite
_diffrn_measurement_device_type     'Bruker SMART CCD area-detector'
_diffrn_measurement_method     'phi and omega scans'
_diffrn_detector_area_resol_mean     ?
_diffrn_reflns_number     13335
_diffrn_reflns_av_R_equivalents     0.0240
_diffrn_reflns_av_sigmaI/netI     0.0195
_diffrn_reflns_theta_min     1.97
_diffrn_reflns_theta_max     25.00
_diffrn_reflns_theta_full     25.00
_diffrn_measured_fraction_theta_max     1.000
_diffrn_measured_fraction_theta_full     1.000
_diffrn_reflns_limit_h_min     -12
_diffrn_reflns_limit_h_max     12
_diffrn_reflns_limit_k_min     -5
_diffrn_reflns_limit_k_max     5
_diffrn_reflns_limit_l_min     -40
_diffrn_reflns_limit_l_max     40
_diffrn_standards_number     0
_diffrn_standards_interval_count     ?
_diffrn_standards_interval_time     ?
_diffrn_standards_decay_%     ?
_refine_special_details
;
Refinement of <i>F</i>^2^ against ALL reflections. The weighted <i>R</i>-factor
<i>wR</i> and goodness of fit <i>S</i> are based on <i>F</i>^2^, conventional
<i>R</i>-factors <i>R</i> are based on <i>F</i>, with <i>F</i> set to zero for
negative <i>F</i>^2^. The threshold expression of <i>F</i>^2^ >
\s(<i>F</i>^2^) is used only for calculating <i>R</i>-factors(gt) <i>etc</i>.
and is not relevant to the choice of reflections for refinement.
<i>R</i>-factors based on <i>F</i>^2^ are statistically about twice as large
as those based on <i>F</i>, and <i>R</i>- factors based on ALL data will be
even larger.
;
_reflns_number_total     2904
_reflns_number_gt     2123
_reflns_threshold_expression     I>2sigma(I)
_refine_ls_structure_factor_coef     Fsqd
_refine_ls_matrix_type     full
_refine_ls_R_factor_all     0.0558
_refine_ls_R_factor_gt     0.0398
_refine_ls_wR_factor_gt     0.1459
_refine_ls_wR_factor_ref     0.1641
_refine_ls_goodness_of_fit_ref     1.137
_refine_ls_restrained_S_all     1.157
_refine_ls_number_reflns     2904
_refine_ls_number_parameters     182
_refine_ls_number_restraints     13
_refine_ls_hydrogen_treatment     constr
_refine_ls_weighting_scheme     calc
_refine_ls_weighting_details
                 'calc w=1/[\s^2^(Fo^2^)+(0.1000P)^2^] where P=(Fo^2^+2Fc^2^)/3'
_atom_sites_solution_hydrogens     geom
_atom_sites_solution_primary     direct
_atom_sites_solution_secondary     difmap
_refine_ls_shift/su_max     0.002
_refine_ls_shift/su_mean     0.000
_refine_diff_density_max     1.034
_refine_diff_density_min     -0.609
_refine_ls_extinction_method     none
_refine_ls_extinction_coef     ?
loop_
    _atom_type_symbol
    _atom_type_description
    _atom_type_scat_dispersion_real
    _atom_type_scat_dispersion_imag
    _atom_type_scat_source
    'C' 'C' 0.0033 0.0016
                         'International Tables Vol C Tables 4.2.6.8 and 6.1.1.4'
    'H' 'H' 0.0000 0.0000
                         'International Tables Vol C Tables 4.2.6.8 and 6.1.1.4'
    'I' 'I' -0.4742 1.8119
                         'International Tables Vol C Tables 4.2.6.8 and 6.1.1.4'
    'N' 'N' 0.0061 0.0033
                         'International Tables Vol C Tables 4.2.6.8 and 6.1.1.4'
_computing_data_collection     'SMART (Bruker, 2002)'
_computing_cell_refinement     'SAINT (Bruker, 2002)'
_computing_data_reduction     'SAINT (Bruker, 2002)'
_computing_structure_solution     'SHELXS97 (Sheldrick, 2008)'
_computing_structure_refinement     'SHELXL97 (Sheldrick, 2008)'
_computing_molecular_graphics     'SHELXTL (Sheldrick, 2008)'
_computing_publication_material     'SHELXTL (Sheldrick, 2008)'
loop_
    _atom_site_type_symbol
    _atom_site_label
    _atom_site_fract_x
    _atom_site_fract_y
    _atom_site_fract_z
    _atom_site_U_iso_or_equiv
    _atom_site_adp_type
    _atom_site_calc_flag
    _atom_site_refinement_flags
    _atom_site_occupancy
    _atom_site_disorder_assembly
    _atom_site_disorder_group
    I I1 -0.28721(3) 0.22226(10) 0.854577(12) 0.1016(3) Uani d . 1 . .
    N N1 0.2490(4) 0.7102(7) 0.85154(11) 0.0642(10) Uani d . 1 . .
    C C1 0.0702(5) 0.6986(10) 0.88720(15) 0.0764(14) Uani d . 1 . .
    H H1 0.1078 0.8288 0.9075 0.092 Uiso calc R 1 . .
    C C2 -0.0462(4) 0.5812(12) 0.88584(12) 0.0784(13) Uani d . 1 . .
    H H2 -0.0887 0.6318 0.9054 0.094 Uiso calc R 1 . .
    C C3 -0.1033(4) 0.3863(11) 0.85567(12) 0.0691(11) Uani d . 1 . .
    C C4 -0.0449(4) 0.3024(9) 0.82657(13) 0.0642(11) Uani d . 1 . .
    H H4 -0.0839 0.1699 0.8068 0.077 Uiso calc R 1 . .
    C C5 0.1625(4) 0.2277(9) 0.76745(13) 0.0642(12) Uani d . 1 . .
    H H5 0.0931 0.1082 0.7561 0.077 Uiso calc R 1 . .
    C C6 0.2669(5) 0.2482(9) 0.75017(15) 0.0733(14) Uani d . 1 . .
    H H6 0.2675 0.1406 0.7272 0.088 Uiso calc R 1 . .
    C C7 0.3691(4) 0.4269(11) 0.76693(14) 0.0752(12) Uani d . 1 . .
    H H7 0.4373 0.4394 0.7548 0.090 Uiso calc R 1 . .
    C C8 0.3731(4) 0.5878(10) 0.80120(12) 0.0677(11) Uani d . 1 . .
    H H8 0.4433 0.7053 0.8125 0.081 Uiso calc R 1 . .
    C C9 0.1323(4) 0.6213(9) 0.85775(11) 0.0588(10) Uani d . 1 . .
    C C10 0.0761(3) 0.4209(9) 0.82713(10) 0.0550(9) Uani d . 1 . .
    C C11 0.1639(3) 0.3892(9) 0.80204(10) 0.0543(9) Uani d . 1 . .
    C C12 0.2694(3) 0.5687(8) 0.81814(10) 0.0544(9) Uani d . 1 . .
    C C13 0.3408(4) 0.9010(10) 0.87894(12) 0.0705(11) Uani d . 1 . .
    H H13A 0.2938 1.0335 0.8917 0.085 Uiso calc R 1 . .
    H H13B 0.3879 1.0110 0.8633 0.085 Uiso calc R 1 . .
    C C14 0.4357(5) 0.7305(8) 0.91164(16) 0.0714(13) Uani d . 1 . .
    H H14A 0.3878 0.6282 0.9278 0.086 Uiso calc R 1 . .
    H H14B 0.4777 0.5899 0.8985 0.086 Uiso calc R 1 . .
    C C15 0.5381(4) 0.9110(11) 0.93974(13) 0.0745(12) Uani d . 1 . .
    H H15A 0.5777 1.0328 0.9233 0.089 Uiso calc R 1 . .
    H H15B 0.4967 1.0340 0.9555 0.089 Uiso calc R 1 . .
    C C16 0.6420(6) 0.7450(10) 0.96843(19) 0.096(2) Uani d . 1 . .
    H H16A 0.6773 0.6077 0.9528 0.115 Uiso calc R 1 . .
    H H16B 0.6037 0.6386 0.9868 0.115 Uiso calc R 1 . .
    C C17 0.7505(5) 0.9222(13) 0.99323(18) 0.118(2) Uani d DU 1 . .
    H H17A 0.7797 1.0512 0.9751 0.142 Uiso calc R 1 . .
    H H17B 0.7178 1.0378 1.0121 0.142 Uiso calc R 1 . .
    C C18 0.8625(7) 0.7562(13) 1.0167(3) 0.144(3) Uani d DU 1 . .
    H H18A 0.9236 0.8826 1.0340 0.216 Uiso calc R 1 . .
    H H18B 0.9030 0.6609 0.9983 0.216 Uiso calc R 1 . .
    H H18C 0.8338 0.6170 1.0332 0.216 Uiso calc R 1 . .
loop_
    _atom_site_aniso_label
    _atom_site_aniso_U_11
    _atom_site_aniso_U_22
    _atom_site_aniso_U_33
    _atom_site_aniso_U_12
    _atom_site_aniso_U_13
    _atom_site_aniso_U_23
    I1 0.0687(3) 0.1321(5) 0.1158(4) -0.00227(17) 0.0452(3) 0.0162(2)
    N1 0.054(2) 0.068(2) 0.065(2) -0.0032(16) 0.0064(16) -0.0033(15)
    C1 0.075(3) 0.086(3) 0.066(3) 0.011(2) 0.015(2) -0.003(2)
    C2 0.073(3) 0.104(4) 0.063(2) 0.018(3) 0.027(2) 0.009(3)
    C3 0.055(2) 0.088(3) 0.068(2) 0.012(2) 0.0223(19) 0.017(2)
    C4 0.055(2) 0.074(3) 0.061(2) 0.002(2) 0.0105(18) 0.0064(19)
    C5 0.052(2) 0.073(3) 0.064(2) -0.0023(18) 0.0103(19) -0.0076(18)
    C6 0.066(3) 0.086(4) 0.069(3) 0.001(2) 0.021(2) -0.009(2)
    C7 0.058(2) 0.087(3) 0.086(3) 0.003(2) 0.029(2) 0.008(3)
    C8 0.054(2) 0.069(3) 0.079(3) -0.006(2) 0.0164(19) 0.002(2)
    C9 0.055(2) 0.064(2) 0.054(2) 0.009(2) 0.0071(17) 0.0056(19)
    C10 0.046(2) 0.062(2) 0.0530(19) 0.0080(19) 0.0067(15) 0.0101(18)
    C11 0.0456(19) 0.060(2) 0.055(2) 0.0056(18) 0.0092(15) 0.0071(17)
    C12 0.0479(19) 0.057(2) 0.0555(19) 0.0039(18) 0.0089(15) 0.0050(17)
    C13 0.071(3) 0.062(3) 0.071(2) -0.005(2) 0.006(2) -0.006(2)
    C14 0.071(3) 0.062(3) 0.077(3) -0.004(2) 0.010(2) -0.0026(19)
    C15 0.068(3) 0.079(3) 0.075(3) -0.015(2) 0.014(2) -0.009(2)
    C16 0.099(5) 0.080(4) 0.089(4) 0.006(3) -0.009(3) -0.008(2)
    C17 0.118(4) 0.090(4) 0.121(4) 0.005(4) -0.014(3) -0.021(3)
    C18 0.116(6) 0.135(6) 0.155(6) 0.007(4) -0.011(5) -0.028(4)
_geom_special_details
;
All e.s.d.'s (except the e.s.d. in the dihedral angle between two l.s. planes)
are estimated using the full covariance matrix. The cell e.s.d.'s are taken
into account individually in the estimation of e.s.d.'s in distances, angles
and torsion angles; correlations between e.s.d.'s in cell parameters are only
used when they are defined by crystal symmetry. An approximate (isotropic)
treatment of cell e.s.d.'s is used for estimating e.s.d.'s involving l.s.
planes.
;
loop_
    _geom_bond_atom_site_label_1
    _geom_bond_atom_site_label_2
    _geom_bond_site_symmetry_2
    _geom_bond_distance
    _geom_bond_publ_flag
    I1 C3 . 2.106(4) ?
    N1 C12 . 1.379(5) ?
    N1 C9 . 1.385(6) ?
    N1 C13 . 1.467(5) ?
    C1 C2 . 1.351(7) ?
    C1 C9 . 1.386(7) ?
    C1 H1 . 0.9300 ?
    C2 C3 . 1.389(7) ?
    C2 H2 . 0.9300 ?
    C3 C4 . 1.358(6) ?
    C4 C10 . 1.405(6) ?
    C4 H4 . 0.9300 ?
    C5 C11 . 1.394(6) ?
    C5 C6 . 1.395(7) ?
    C5 H5 . 0.9300 ?
    C6 C7 . 1.378(7) ?
    C6 H6 . 0.9300 ?
    C7 C8 . 1.378(6) ?
    C7 H7 . 0.9300 ?
    C8 C12 . 1.381(5) ?
    C8 H8 . 0.9300 ?
    C9 C10 . 1.413(6) ?
    C10 C11 . 1.431(5) ?
    C11 C12 . 1.400(5) ?
    C13 C14 . 1.522(6) ?
    C13 H13A . 0.9700 ?
    C13 H13B . 0.9700 ?
    C14 C15 . 1.511(6) ?
    C14 H14A . 0.9700 ?
    C14 H14B . 0.9700 ?
    C15 C16 . 1.492(7) ?
    C15 H15A . 0.9700 ?
    C15 H15B . 0.9700 ?
    C16 C17 . 1.496(8) ?
    C16 H16A . 0.9700 ?
    C16 H16B . 0.9700 ?
    C17 C18 . 1.477(7) ?
    C17 H17A . 0.9700 ?
    C17 H17B . 0.9700 ?
    C18 H18A . 0.9600 ?
    C18 H18B . 0.9600 ?
    C18 H18C . 0.9600 ?
loop_
    _geom_angle_atom_site_label_1
    _geom_angle_atom_site_label_2
    _geom_angle_atom_site_label_3
    _geom_angle_site_symmetry_1
    _geom_angle_site_symmetry_3
    _geom_angle
    _geom_angle_publ_flag
    C12 N1 C9 . . 108.9(3) ?
    C12 N1 C13 . . 126.2(4) ?
    C9 N1 C13 . . 124.6(4) ?
    C2 C1 C9 . . 118.8(5) ?
    C2 C1 H1 . . 120.6 ?
    C9 C1 H1 . . 120.6 ?
    C1 C2 C3 . . 121.1(4) ?
    C1 C2 H2 . . 119.4 ?
    C3 C2 H2 . . 119.4 ?
    C4 C3 C2 . . 121.9(4) ?
    C4 C3 I1 . . 119.2(4) ?
    C2 C3 I1 . . 118.9(3) ?
    C3 C4 C10 . . 118.3(4) ?
    C3 C4 H4 . . 120.9 ?
    C10 C4 H4 . . 120.9 ?
    C11 C5 C6 . . 118.9(4) ?
    C11 C5 H5 . . 120.6 ?
    C6 C5 H5 . . 120.6 ?
    C7 C6 C5 . . 120.4(4) ?
    C7 C6 H6 . . 119.8 ?
    C5 C6 H6 . . 119.8 ?
    C6 C7 C8 . . 121.8(4) ?
    C6 C7 H7 . . 119.1 ?
    C8 C7 H7 . . 119.1 ?
    C7 C8 C12 . . 117.7(4) ?
    C7 C8 H8 . . 121.1 ?
    C12 C8 H8 . . 121.1 ?
    N1 C9 C1 . . 130.8(4) ?
    N1 C9 C10 . . 108.4(4) ?
    C1 C9 C10 . . 120.8(4) ?
    C4 C10 C9 . . 119.1(4) ?
    C4 C10 C11 . . 134.2(4) ?
    C9 C10 C11 . . 106.7(3) ?
    C5 C11 C12 . . 119.0(4) ?
    C5 C11 C10 . . 133.9(4) ?
    C12 C11 C10 . . 107.1(3) ?
    N1 C12 C8 . . 128.9(4) ?
    N1 C12 C11 . . 109.0(3) ?
    C8 C12 C11 . . 122.1(4) ?
    N1 C13 C14 . . 110.7(4) ?
    N1 C13 H13A . . 109.5 ?
    C14 C13 H13A . . 109.5 ?
    N1 C13 H13B . . 109.5 ?
    C14 C13 H13B . . 109.5 ?
    H13A C13 H13B . . 108.1 ?
    C15 C14 C13 . . 113.9(4) ?
    C15 C14 H14A . . 108.8 ?
    C13 C14 H14A . . 108.8 ?
    C15 C14 H14B . . 108.8 ?
    C13 C14 H14B . . 108.8 ?
    H14A C14 H14B . . 107.7 ?
    C16 C15 C14 . . 114.6(4) ?
    C16 C15 H15A . . 108.6 ?
    C14 C15 H15A . . 108.6 ?
    C16 C15 H15B . . 108.6 ?
    C14 C15 H15B . . 108.6 ?
    H15A C15 H15B . . 107.6 ?
    C15 C16 C17 . . 114.6(4) ?
    C15 C16 H16A . . 108.6 ?
    C17 C16 H16A . . 108.6 ?
    C15 C16 H16B . . 108.6 ?
    C17 C16 H16B . . 108.6 ?
    H16A C16 H16B . . 107.6 ?
    C18 C17 C16 . . 114.5(5) ?
    C18 C17 H17A . . 108.6 ?
    C16 C17 H17A . . 108.6 ?
    C18 C17 H17B . . 108.6 ?
    C16 C17 H17B . . 108.6 ?
    H17A C17 H17B . . 107.6 ?
    C17 C18 H18A . . 109.5 ?
    C17 C18 H18B . . 109.5 ?
    H18A C18 H18B . . 109.5 ?
    C17 C18 H18C . . 109.5 ?
    H18A C18 H18C . . 109.5 ?
    H18B C18 H18C . . 109.5 ?
loop_
    _geom_torsion_atom_site_label_1
    _geom_torsion_atom_site_label_2
    _geom_torsion_atom_site_label_3
    _geom_torsion_atom_site_label_4
    _geom_torsion_site_symmetry_1
    _geom_torsion_site_symmetry_2
    _geom_torsion_site_symmetry_3
    _geom_torsion_site_symmetry_4
    _geom_torsion
    _geom_torsion_publ_flag
    C9 C1 C2 C3 . . . . 0.1(7) ?
    C1 C2 C3 C4 . . . . 0.7(7) ?
    C1 C2 C3 I1 . . . . -178.2(3) ?
    C2 C3 C4 C10 . . . . -0.8(6) ?
    I1 C3 C4 C10 . . . . 178.1(3) ?
    C11 C5 C6 C7 . . . . -0.5(7) ?
    C5 C6 C7 C8 . . . . 0.8(7) ?
    C6 C7 C8 C12 . . . . -1.1(7) ?
    C12 N1 C9 C1 . . . . 179.5(4) ?
    C13 N1 C9 C1 . . . . 5.4(7) ?
    C12 N1 C9 C10 . . . . -0.8(4) ?
    C13 N1 C9 C10 . . . . -175.0(3) ?
    C2 C1 C9 N1 . . . . 178.8(4) ?
    C2 C1 C9 C10 . . . . -0.8(6) ?
    C3 C4 C10 C9 . . . . 0.1(5) ?
    C3 C4 C10 C11 . . . . -179.1(4) ?
    N1 C9 C10 C4 . . . . -179.0(3) ?
    C1 C9 C10 C4 . . . . 0.7(6) ?
    N1 C9 C10 C11 . . . . 0.4(4) ?
    C1 C9 C10 C11 . . . . -179.9(4) ?
    C6 C5 C11 C12 . . . . 0.6(6) ?
    C6 C5 C11 C10 . . . . 180.0(4) ?
    C4 C10 C11 C5 . . . . -0.1(7) ?
    C9 C10 C11 C5 . . . . -179.3(4) ?
    C4 C10 C11 C12 . . . . 179.4(4) ?
    C9 C10 C11 C12 . . . . 0.2(4) ?
    C9 N1 C12 C8 . . . . -179.2(4) ?
    C13 N1 C12 C8 . . . . -5.2(6) ?
    C9 N1 C12 C11 . . . . 0.9(4) ?
    C13 N1 C12 C11 . . . . 175.0(4) ?
    C7 C8 C12 N1 . . . . -178.6(4) ?
    C7 C8 C12 C11 . . . . 1.2(6) ?
    C5 C11 C12 N1 . . . . 178.9(3) ?
    C10 C11 C12 N1 . . . . -0.7(4) ?
    C5 C11 C12 C8 . . . . -1.0(6) ?
    C10 C11 C12 C8 . . . . 179.5(4) ?
    C12 N1 C13 C14 . . . . -84.0(5) ?
    C9 N1 C13 C14 . . . . 89.2(5) ?
    N1 C13 C14 C15 . . . . 176.8(4) ?
    C13 C14 C15 C16 . . . . -172.3(5) ?
    C14 C15 C16 C17 . . . . 174.0(6) ?
    C15 C16 C17 C18 . . . . -170.8(7) ?
data_global
_journal_date_recd_electronic     2009-12-12
_journal_date_accepted     2009-12-17
_journal_name_full     'Acta Crystallographica, Section E'
_journal_year     2010
_journal_volume     66
_journal_issue      1
_journal_page_first     o230
_journal_page_last     o230
_journal_paper_category     QO
_journal_coeditor_code     CV2679
_publ_contact_author
;
      Hong-Ping Zhou
      Deparment of Chemistry, Anhui University,
      Hefei 230039,
      People's Republic of China
;
_publ_contact_author_email     'zhpzhp@263.net'
_publ_contact_author_fax     '086 0551 5107342'
_publ_contact_author_phone     '086 0551 5108151'
_publ_section_title
;
9-Hexyl-3-iodo-9<i>H</i>-carbazole
;
loop_
    _publ_author_name
    _publ_author_address
    'Geng, Wen-Qian'
;
     Department of Chemistry, Anhui University
      Hefei 230039
      People's Republic of China
and Key Laboratory of Functional Inorganic Materials Chemistry
      Hefei 230039
      People's Republic of China
;
    'Xu, Guo-Yi'
;
     Department of Chemistry, Anhui University
      Hefei 230039
      People's Republic of China
and Key Laboratory of Functional Inorganic Materials Chemistry
      Hefei 230039
      People's Republic of China
;
    'Zhou, Hong-Ping'
;
     Department of Chemistry, Anhui University
      Hefei 230039
      People's Republic of China
and Key Laboratory of Functional Inorganic Materials Chemistry
      Hefei 230039
      People's Republic of China
;
