# Supplementary material for: 9-Hexyl-3-iodo-9H-carbazole
Source: Acta Crystallogr Sect E Struct Rep Online. 2009 Dec 24;66(Pt 1):o230. doi: 10.1107/S1600536809054415 (PMC2980261; doi:10.1107/S1600536809054415)
Supplement: Supplementary file 2 [file e-66-0o230-Isup2.hkl]

# 
# h,k,l, Fc-squared, Fo-squared, sigma(Fo-squared) and status flag 
# 
data_I
_shelx_title ' 1202 in P2(1)/n                  P21/c' 
_shelx_refln_list_code          4 
_shelx_F_calc_maximum      259.89 
_exptl_crystal_F_000       752.00 
_reflns_d_resolution_high  0.8409 
 
loop_ 
 _symmetry_equiv_pos_as_xyz 
 'x, y, z' 
 '-x, y+1/2, -z+1/2' 
 '-x, -y, -z' 
 'x, -y-1/2, z-1/2' 
 
_cell_length_a    10.7105 
_cell_length_b     4.6816 
_cell_length_c    33.9661 
_cell_angle_alpha  90.000 
_cell_angle_beta  105.106 
_cell_angle_gamma  90.000 
 
_shelx_F_squared_multiplier     1.000 
 
loop_ 
 _refln_index_h 
 _refln_index_k 
 _refln_index_l 
 _refln_F_squared_calc 
 _refln_F_squared_meas 
 _refln_F_squared_sigma 
 _refln_observed_status 
   1   0   0       34.49       24.15      2.24 o 
   2   0   0    33875.70    36468.72    363.86 o 
   3   0   0    12428.45    11862.12    126.67 o 
   4   0   0     2127.23     2407.44     36.47 o 
   5   0   0    16378.71    16871.82    155.25 o 
   6   0   0     1538.22     1804.77     22.40 o 
   7   0   0     4879.11     4806.26     50.71 o 
   8   0   0       56.08       35.25     11.89 o 
   9   0   0     2514.95     2629.01     76.15 o 
  10   0   0       12.35       10.31      7.45 o 
  11   0   0      388.15      333.18     17.92 o 
  12   0   0      190.88      168.56     23.67 o 
   1   1   0    20515.28    20800.97    190.36 o 
   2   1   0     6158.20     5791.59     55.01 o 
   3   1   0     7318.98     7026.88     67.31 o 
   4   1   0    12065.83    12267.81    106.29 o 
   5   1   0     4335.72     4573.98     38.05 o 
   6   1   0     5862.67     5932.26     46.33 o 
   7   1   0       35.22       49.57      4.36 o 
   8   1   0     1634.11     1576.25     21.89 o 
   9   1   0      396.17      429.34     13.19 o 
  10   1   0      142.30      152.54     10.70 o 
  11   1   0      323.03      324.79     15.18 o 
  12   1   0       32.97       13.73      9.22 o 
   0   2   0    14516.83    14753.49    168.02 o 
   1   2   0       34.30       41.15      2.66 o 
   2   2   0     7179.76     7528.19     61.99 o 
   3   2   0     1761.39     1639.42     20.72 o 
   4   2   0     1765.94     2187.38     25.93 o 
   5   2   0     2657.41     2443.33     31.12 o 
   6   2   0      101.44      129.89      6.62 o 
   7   2   0     2308.52     2226.56     34.63 o 
   8   2   0      125.56      124.96      8.00 o 
   9   2   0      420.10      393.74     13.58 o 
  10   2   0       43.27       35.74      6.89 o 
  11   2   0       17.53        6.52      6.44 o 
   1   3   0     1117.88     1107.47     16.01 o 
   2   3   0      127.97      109.07      5.28 o 
   3   3   0      307.68      274.93      8.51 o 
   4   3   0      463.46      394.96     19.31 o 
   5   3   0     1095.93     1120.29     35.20 o 
   6   3   0      271.39      262.55     18.30 o 
   7   3   0       74.36       50.53     11.53 o 
   8   3   0      141.24      156.34     17.39 o 
   9   3   0       82.08       78.40      9.76 o 
  10   3   0       43.92       48.31     16.90 o 
   0   4   0       93.26      113.86     10.93 o 
   1   4   0       56.27       44.54      5.37 o 
   2   4   0      188.18      209.04     11.34 o 
   3   4   0       69.40       75.98      9.80 o 
   4   4   0      154.31      180.76     13.59 o 
   5   4   0       37.15       35.38      8.94 o 
   6   4   0       19.95       24.64      8.36 o 
   7   4   0       56.42       43.99     12.70 o 
   8   4   0        7.13        1.60      9.84 o 
   1   5   0        1.63        2.59      6.97 o 
   2   5   0       18.99       17.18     10.60 o 
   3   5   0       18.92       27.56     11.45 o 
   4   5   0        0.40       -0.31     11.34 o 
   5   5   0       10.02       15.92     11.71 o 
 -12   1   1        0.21       -2.85      7.79 o 
 -11   1   1        3.36       12.94      6.46 o 
 -10   1   1      124.24      128.18      9.99 o 
  -9   1   1       23.11        8.11      5.18 o 
  -8   1   1       78.50       94.49      5.93 o 
  -7   1   1        0.69       -0.33      2.91 o 
  -6   1   1       36.29       35.96      3.01 o 
  -5   1   1       16.44        8.49      2.67 o 
  -4   1   1      622.28      608.99      9.75 o 
  -3   1   1        8.49        8.21      2.38 o 
  -2   1   1     2956.22     2850.65     29.23 o 
  -1   1   1      162.73      193.72      5.67 o 
   0   1   1        8.54        9.14      1.86 o 
   1   1   1    14604.87    14105.70    130.44 o 
   2   1   1       67.04       58.20      3.73 o 
   3   1   1      140.10       93.79      5.74 o 
   4   1   1      745.54      800.51     11.45 o 
   5   1   1       77.22       76.12      3.68 o 
   6   1   1      277.00      311.16      6.56 o 
   7   1   1      227.26      261.07      9.45 o 
   8   1   1      116.83      135.35      6.68 o 
   9   1   1        0.72        5.62      5.15 o 
  10   1   1      190.26      189.26     11.57 o 
  11   1   1        0.80       -3.23      5.70 o 
  12   1   1        2.61        1.46      8.25 o 
 -11   2   1        0.43       -2.74      5.26 o 
 -10   2   1       32.34       39.18      6.24 o 
  -9   2   1        5.75        1.07      4.30 o 
  -8   2   1        8.97       17.79      4.62 o 
  -7   2   1      154.15      157.79      8.52 o 
  -6   2   1      108.43      127.89      6.33 o 
  -5   2   1       82.67      104.72      6.67 o 
  -4   2   1       27.72       42.68      3.96 o 
  -3   2   1      933.49      899.62     12.68 o 
  -2   2   1      499.69      455.24      8.43 o 
  -1   2   1      251.65      206.06      5.08 o 
   0   2   1      842.06      732.78     10.37 o 
   1   2   1       19.72       32.45      2.79 o 
   2   2   1     2138.57     2220.12     20.50 o 
   3   2   1        8.54        8.84      2.65 o 
   4   2   1     1848.39     1826.11     20.36 o 
   5   2   1      444.86      457.69      8.86 o 
   6   2   1       88.67      111.62      8.91 o 
   7   2   1      600.56      624.70     31.98 o 
   8   2   1      143.17      136.99      9.43 o 
   9   2   1      193.45      216.93      9.32 o 
  10   2   1        0.27        4.71      4.43 o 
  11   2   1        1.19       -4.45      5.89 o 
 -10   3   1        0.02        4.56      7.08 o 
  -9   3   1       22.10       37.26     12.03 o 
  -8   3   1       25.08       10.71      9.06 o 
  -7   3   1       28.35       44.57     11.18 o 
  -6   3   1      159.85      157.33     15.26 o 
  -5   3   1        6.25        6.37      7.73 o 
  -4   3   1      201.97      228.62     15.61 o 
  -3   3   1       28.85       32.38      3.75 o 
  -2   3   1      432.75      398.98      8.85 o 
  -1   3   1      194.33      172.33      6.43 o 
   0   3   1        1.08        0.30      2.45 o 
   1   3   1      784.29      797.89     14.64 o 
   2   3   1       51.50       60.12      5.18 o 
   3   3   1      546.08      561.45     16.68 o 
   4   3   1        1.56       -0.80      4.50 o 
   5   3   1      168.24      187.95     22.74 o 
   6   3   1      162.32      146.55     14.92 o 
   7   3   1       41.92       47.52     11.27 o 
   8   3   1       69.36       82.26     11.22 o 
   9   3   1        0.84       -1.12      6.43 o 
  10   3   1       33.87       38.61      7.46 o 
  -8   4   1       23.00       24.38     11.56 o 
  -7   4   1       16.86       15.85     11.17 o 
  -6   4   1       33.44       21.75     15.45 o 
  -5   4   1       54.12       63.89     12.70 o 
  -4   4   1        0.27        9.30     11.47 o 
  -3   4   1      104.87      110.59     13.67 o 
  -2   4   1        6.91        5.81      4.44 o 
  -1   4   1       54.08       56.63      5.63 o 
   0   4   1      222.88      243.88      9.38 o 
   1   4   1       10.07       13.16      4.31 o 
   2   4   1      196.13      200.44     18.02 o 
   3   4   1       57.60       60.40      9.62 o 
   4   4   1        4.46       10.10      7.00 o 
   5   4   1       28.69       24.45      8.46 o 
   6   4   1       53.63       61.17     10.88 o 
   7   4   1        0.08       -8.29      6.77 o 
   8   4   1        0.24        6.20     10.59 o 
  -5   5   1        1.07        4.05     10.50 o 
  -4   5   1        3.62        4.46      9.77 o 
  -3   5   1       17.04       17.72     11.21 o 
  -2   5   1       32.42       34.88      9.33 o 
  -1   5   1        8.10       12.64      7.69 o 
   0   5   1        0.34       -6.65      4.43 o 
   1   5   1        4.02        4.62      7.15 o 
   2   5   1        1.39        9.31     10.17 o 
   3   5   1       21.18       34.38     12.28 o 
   4   5   1       16.23       16.85     11.12 o 
   5   5   1       23.32       -0.18     11.34 o 
 -12   0   2       79.72       67.33     13.80 o 
 -11   0   2      472.22      472.24     20.42 o 
 -10   0   2      439.22      500.93     19.44 o 
  -9   0   2        1.15       -0.94      7.14 o 
  -8   0   2     2887.02     3154.93     54.04 o 
  -7   0   2        6.26       12.54      3.09 o 
  -6   0   2     6219.46     6063.33     60.78 o 
  -5   0   2     6840.02     7435.15     71.71 o 
  -4   0   2    12853.34    13592.74    125.10 o 
  -3   0   2    24431.02    26862.71    266.52 o 
  -2   0   2       77.95       77.30      3.33 o 
  -1   0   2     3409.55     3650.33     63.66 o 
   1   0   2    12312.25    13487.61    288.85 o 
   2   0   2    18630.03    18806.92    277.21 o 
   3   0   2     4673.44     5042.69    100.36 o 
   4   0   2    14357.58    14598.17    132.27 o 
   5   0   2      982.24     1160.78     17.14 o 
   6   0   2     6204.49     6206.78     61.16 o 
   7   0   2     1221.05     1126.52     26.24 o 
   8   0   2     2122.20     2060.39     40.16 o 
   9   0   2     2103.28     2068.10     64.51 o 
  10   0   2      166.51      130.75     11.81 o 
  11   0   2     1114.53     1019.96     30.04 o 
  12   0   2       14.01       -4.71     11.60 o 
 -12   1   2      173.99      167.60     14.07 o 
 -11   1   2      405.10      384.35     16.04 o 
 -10   1   2      660.77      579.67     22.16 o 
  -9   1   2     1453.73     1411.47     24.92 o 
  -8   1   2      196.03      158.86      7.14 o 
  -7   1   2     3780.65     3630.89     38.03 o 
  -6   1   2      350.22      358.06      8.81 o 
  -5   1   2     6147.06     5630.36     46.26 o 
  -4   1   2     9785.84    10088.22     82.64 o 
  -3   1   2     3844.65     3646.50     37.19 o 
  -2   1   2    22774.39    23371.33    295.84 o 
  -1   1   2     2802.77     2872.00     41.87 o 
   0   1   2     8358.76     8243.48     84.52 o 
   1   1   2     1597.50     1464.07     16.72 o 
   2   1   2     8196.27     8299.55     63.58 o 
   3   1   2     6223.87     6306.22     61.17 o 
   4   1   2      332.00      402.31      7.51 o 
   5   1   2     8272.51     8071.19     60.01 o 
   6   1   2      159.86      140.88      9.63 o 
   7   1   2     3322.51     3378.28     31.60 o 
   8   1   2      473.66      499.82     11.18 o 
   9   1   2     1041.70     1015.46     23.41 o 
  10   1   2      491.85      482.90     16.93 o 
  11   1   2        0.72       -2.27      5.52 o 
 -11   2   2      211.75      183.36     11.68 o 
 -10   2   2      264.82      262.91     17.33 o 
  -9   2   2       20.31       16.50      5.18 o 
  -8   2   2     1355.14     1322.66     26.04 o 
  -7   2   2      141.90      144.07      7.85 o 
  -6   2   2     1772.18     1711.57     24.83 o 
  -5   2   2      703.54      743.58     12.81 o 
  -4   2   2     1086.32     1147.97     18.78 o 
  -3   2   2     4207.91     4000.29     38.46 o 
  -2   2   2      277.26      286.80      6.32 o 
  -1   2   2     6275.16     5867.35     53.75 o 
   0   2   2      489.45      473.16      7.85 o 
   1   2   2     7710.43     7714.23     64.23 o 
   2   2   2     5792.53     5325.50     46.01 o 
   3   2   2     3235.39     3309.07     36.11 o 
   4   2   2     9775.27     9312.01     88.90 o 
   5   2   2       64.57       53.35      3.68 o 
   6   2   2     1626.73     1506.01     21.69 o 
   7   2   2      300.68      293.56     15.72 o 
   8   2   2      543.56      541.12     18.81 o 
   9   2   2      297.14      283.42     10.41 o 
  10   2   2      130.36      121.80      8.09 o 
  11   2   2      121.72      124.36     11.31 o 
 -10   3   2       12.09       10.96      8.75 o 
  -9   3   2      225.64      227.59     20.62 o 
  -8   3   2        0.67      -11.54      7.70 o 
  -7   3   2      571.88      550.70     25.65 o 
  -6   3   2       65.74       71.14     11.56 o 
  -5   3   2     1093.40     1040.24     32.85 o 
  -4   3   2      958.71     1018.51     36.21 o 
  -3   3   2     1154.37     1033.89     15.46 o 
  -2   3   2     1297.69     1305.25     17.55 o 
  -1   3   2       94.34      102.07      5.45 o 
   0   3   2     1801.45     1774.01     20.91 o 
   1   3   2      274.34      288.30      7.42 o 
   2   3   2     1066.79     1075.13     14.86 o 
   3   3   2      643.51      666.01     19.47 o 
   4   3   2       67.55       75.67      7.95 o 
   5   3   2      269.61      283.00     18.44 o 
   6   3   2        9.87        8.85      6.70 o 
   7   3   2      248.51      260.64     16.09 o 
   8   3   2        1.77       18.70      9.17 o 
   9   3   2       42.85       39.69      6.18 o 
  10   3   2       11.28        0.08      5.84 o 
  -8   4   2       48.28       60.01     21.82 o 
  -7   4   2        0.81        3.51     13.26 o 
  -6   4   2       16.23       37.33     16.64 o 
  -5   4   2        2.90       -6.96     12.00 o 
  -4   4   2       10.26       21.05     20.62 o 
  -3   4   2      100.31      134.21     14.33 o 
  -2   4   2        1.29        1.22      4.18 o 
  -1   4   2      256.95      286.29      9.63 o 
   0   4   2        0.16        6.39      4.13 o 
   1   4   2      221.69      243.58      9.35 o 
   2   4   2      101.73      113.85      9.19 o 
   3   4   2       55.33       63.71      9.91 o 
   4   4   2      368.57      400.41     18.38 o 
   5   4   2       50.42       47.12      9.53 o 
   6   4   2       50.17       56.10     10.77 o 
   7   4   2       25.27       13.83      8.56 o 
   8   4   2       20.89       17.65      9.25 o 
  -5   5   2        5.84       29.47     11.88 o 
  -4   5   2        0.64       -3.99      9.75 o 
  -3   5   2        0.20       -1.50      9.31 o 
  -2   5   2       13.30       13.47      8.23 o 
  -1   5   2        7.22        3.29      7.23 o 
   0   5   2        0.64        1.32      4.96 o 
   1   5   2        0.28       -5.59      5.64 o 
   2   5   2        0.48       -1.08      8.98 o 
   3   5   2        9.73        3.95      9.58 o 
   4   5   2        1.72       14.57     10.57 o 
   5   5   2        6.09        3.06     10.71 o 
 -12   1   3        0.53       12.59      7.69 o 
 -11   1   3        8.04        0.04      6.11 o 
 -10   1   3       28.77       48.27      7.63 o 
  -9   1   3       14.33       17.57      4.97 o 
  -8   1   3       89.70      125.32      6.62 o 
  -7   1   3      112.09      118.80      5.85 o 
  -6   1   3     1253.50     1298.14     14.99 o 
  -5   1   3      500.56      482.75      7.94 o 
  -4   1   3      750.62      913.51     12.32 o 
  -3   1   3     1844.74     2119.94     23.47 o 
  -2   1   3      993.56     1068.61     14.10 o 
  -1   1   3      471.83      504.03      9.22 o 
   0   1   3     8337.40     8957.07     83.14 o 
   1   1   3     3868.16     4356.37     48.37 o 
   2   1   3       16.68       12.85      1.28 o 
   3   1   3       37.22       39.52      4.47 o 
   4   1   3       72.09       56.71      2.78 o 
   5   1   3      232.45      262.01      5.68 o 
   6   1   3       21.97       31.48      2.96 o 
   7   1   3      152.59      170.47      5.81 o 
   8   1   3       33.57       31.53      4.75 o 
   9   1   3        0.20       15.44      5.55 o 
  10   1   3       55.17       65.79      9.70 o 
  11   1   3        0.35       -6.32      5.29 o 
 -11   2   3        2.09       13.58      7.29 o 
 -10   2   3       65.52       57.18      6.93 o 
  -9   2   3      258.35      267.21     11.02 o 
  -8   2   3       44.74       51.04      6.27 o 
  -7   2   3      294.79      298.98     14.98 o 
  -6   2   3      255.56      283.52     16.10 o 
  -5   2   3       59.58       56.20      4.21 o 
  -4   2   3      387.91      365.70     11.70 o 
  -3   2   3      307.51      323.51      9.91 o 
  -2   2   3      335.31      268.08      6.23 o 
  -1   2   3     1266.08     1290.10     14.81 o 
   0   2   3      393.24      373.38      7.03 o 
   1   2   3       61.16       51.99      3.62 o 
   2   2   3      183.30      171.50      6.86 o 
   3   2   3      739.53      670.48     12.13 o 
   4   2   3      110.66      120.42      7.08 o 
   5   2   3       64.18       65.22      3.44 o 
   6   2   3       51.90       68.38      6.43 o 
   7   2   3       37.23       25.72      4.71 o 
   8   2   3       57.26       95.01      6.49 o 
   9   2   3        0.45        0.07      4.19 o 
  10   2   3       29.47       40.69      6.44 o 
  11   2   3        0.20        1.83      6.94 o 
 -10   3   3       67.06       72.14     15.02 o 
  -9   3   3       22.65       14.82     10.87 o 
  -8   3   3       50.17       67.63     12.85 o 
  -7   3   3       92.29       98.16     13.68 o 
  -6   3   3       11.13       15.14      7.61 o 
  -5   3   3      416.83      465.08     21.58 o 
  -4   3   3       56.50       58.33      9.62 o 
  -3   3   3      331.69      326.20      8.32 o 
  -2   3   3      377.83      374.97      8.67 o 
  -1   3   3      777.57      751.69     14.81 o 
   0   3   3       77.45       56.65      5.02 o 
   1   3   3        5.71       15.10      3.32 o 
   2   3   3      469.81      409.30     11.03 o 
   3   3   3      125.66      145.02      8.60 o 
   4   3   3      194.58      183.97      9.68 o 
   5   3   3       19.92       33.21      7.92 o 
   6   3   3       30.11       32.47      8.12 o 
   7   3   3       46.47       59.05      9.86 o 
   8   3   3        1.43        4.71      6.07 o 
   9   3   3       23.87       40.34      6.33 o 
  10   3   3       10.83       20.83      6.78 o 
  -8   4   3       25.02       31.03     17.77 o 
  -7   4   3        2.05       14.06     14.39 o 
  -6   4   3      173.38      202.78     27.78 o 
  -5   4   3       32.77       24.20     14.46 o 
  -4   4   3       82.87      153.78     23.61 o 
  -3   4   3       63.72       70.89     18.24 o 
  -2   4   3      140.85      123.85      8.72 o 
  -1   4   3        2.11        3.68      4.40 o 
   0   4   3       60.69       51.80      6.46 o 
   1   4   3       81.86       98.52      7.01 o 
   2   4   3       49.28       49.87      7.56 o 
   3   4   3      171.63      197.61     11.28 o 
   4   4   3        0.45        6.88      6.72 o 
   5   4   3        7.91        4.92      7.45 o 
   6   4   3       35.12       57.59     10.71 o 
   7   4   3       17.25       10.73      8.73 o 
   8   4   3       21.30       11.04      8.96 o 
  -5   5   3        8.23        3.73     10.08 o 
  -4   5   3       10.09       16.76     10.76 o 
  -3   5   3        0.79       -3.70      7.06 o 
  -2   5   3        8.09       15.31      8.24 o 
  -1   5   3       31.82       43.10      9.50 o 
   0   5   3       62.69       62.15      7.14 o 
   1   5   3       35.26       27.94      7.57 o 
   2   5   3       18.27       17.79     10.13 o 
   3   5   3        0.01       -0.75      9.35 o 
   4   5   3        0.52        8.22     10.74 o 
   5   5   3       12.45       12.46     11.70 o 
 -12   0   4      157.37      154.73     17.44 o 
 -11   0   4      529.41      547.63     21.72 o 
 -10   0   4      559.43      591.07     21.29 o 
  -9   0   4     2693.55     2554.12     47.98 o 
  -8   0   4        7.17       10.71      5.85 o 
  -7   0   4     5205.43     5206.70     56.90 o 
  -6   0   4     7594.71     8221.50     80.07 o 
  -5   0   4     8129.70     8573.81     86.92 o 
  -4   0   4    23070.46    24366.22    254.22 o 
  -3   0   4     3640.50     3619.97     44.81 o 
  -2   0   4     6720.23     7731.28    103.66 o 
  -1   0   4      546.06      461.28     12.57 o 
   0   0   4    33528.20    33307.18    510.94 o 
   1   0   4      183.41      401.18      9.53 o 
   2   0   4     2657.24     2661.86     37.71 o 
   3   0   4    18835.79    19294.47    186.95 o 
   4   0   4       67.09       99.33      4.36 o 
   5   0   4    15983.31    17232.43    142.94 o 
   6   0   4       73.21       53.95      5.59 o 
   7   0   4     1418.62     1267.62     27.91 o 
   8   0   4     1655.05     1638.00     34.81 o 
   9   0   4        1.27       -4.12      6.56 o 
  10   0   4      108.46      130.29     11.89 o 
  11   0   4       56.70       64.42     10.57 o 
 -12   1   4      195.70      212.52     15.12 o 
 -11   1   4       29.22       29.09      7.52 o 
 -10   1   4      963.31      933.73     23.29 o 
  -9   1   4       85.16      105.10      7.69 o 
  -8   1   4     5236.89     5038.04     55.25 o 
  -7   1   4     1272.75     1354.68     18.97 o 
  -6   1   4     7017.84     6831.32     56.05 o 
  -5   1   4     6450.01     7037.78     56.60 o 
  -4   1   4     4646.27     4616.65     43.24 o 
  -3   1   4    14973.74    15606.00    143.00 o 
  -2   1   4      316.17      377.44      5.79 o 
  -1   1   4    67542.12    63550.93    626.47 o 
   0   1   4    18732.49    18909.56    248.69 o 
   1   1   4    56140.52    56571.34    474.83 o 
   2   1   4     2664.91     2341.24     21.19 o 
   3   1   4      883.78     1178.66     13.75 o 
   4   1   4     7416.92     6869.55     50.84 o 
   5   1   4       90.71       62.49      4.25 o 
   6   1   4     4633.63     4447.78     36.74 o 
   7   1   4      259.10      237.25      6.86 o 
   8   1   4      271.83      281.76      8.49 o 
   9   1   4      346.25      338.96     13.65 o 
  10   1   4      115.51      102.89      9.65 o 
  11   1   4       99.04      107.60     10.57 o 
 -11   2   4      177.01      160.23     11.04 o 
 -10   2   4        8.17        8.51      5.05 o 
  -9   2   4      650.10      647.53     23.78 o 
  -8   2   4       84.14       90.48     10.23 o 
  -7   2   4     1437.76     1438.48     25.09 o 
  -6   2   4     2004.78     1902.19     26.63 o 
  -5   2   4      437.39      409.60      9.35 o 
  -4   2   4     6868.83     6595.94     66.13 o 
  -3   2   4     1654.20     1648.88     19.02 o 
  -2   2   4     6095.13     5636.90     52.04 o 
  -1   2   4      747.87      751.78     10.38 o 
   0   2   4     5351.09     5523.77     47.44 o 
   1   2   4     6273.29     5998.68     50.94 o 
   2   2   4     1732.99     1653.93     17.63 o 
   3   2   4     2390.89     2143.04     23.25 o 
   4   2   4      256.25      241.70      7.71 o 
   5   2   4     3266.34     3188.70     31.46 o 
   6   2   4       15.54       24.25      5.02 o 
   7   2   4      479.71      452.29     11.17 o 
   8   2   4      361.61      338.53     10.48 o 
   9   2   4       38.05       38.15      5.60 o 
  10   2   4      228.57      227.90     12.13 o 
  11   2   4        0.55        5.16      7.35 o 
 -10   3   4      134.72      136.07     25.99 o 
  -9   3   4        0.01        5.02      9.19 o 
  -8   3   4      351.51      395.66     37.23 o 
  -7   3   4       88.94       98.11     13.51 o 
  -6   3   4      295.85      314.77     19.20 o 
  -5   3   4      863.76      985.68     31.52 o 
  -4   3   4      269.65      275.51     16.02 o 
  -3   3   4     2111.94     2297.41     27.11 o 
  -2   3   4      108.85      113.04      5.30 o 
  -1   3   4     2597.01     2599.51     27.28 o 
   0   3   4      349.84      306.45      8.21 o 
   1   3   4      618.62      662.00     12.04 o 
   2   3   4      778.19      759.78     12.71 o 
   3   3   4        1.43        6.76      5.05 o 
   4   3   4      641.08      629.21     16.54 o 
   5   3   4      116.19      138.72     11.92 o 
   6   3   4      259.47      271.84     19.75 o 
   7   3   4      180.45      191.39     14.71 o 
   8   3   4      245.55      202.60      9.38 o 
   9   3   4       81.21       77.47      8.65 o 
  -8   4   4        0.35        7.49     14.79 o 
  -7   4   4       68.35       55.70     20.62 o 
  -6   4   4       93.35      101.46     23.61 o 
  -5   4   4        6.19        8.49     13.26 o 
  -4   4   4      154.32      221.61     26.72 o 
  -3   4   4       74.46       47.41     15.78 o 
  -2   4   4       96.60      101.19      9.28 o 
  -1   4   4        3.18       -1.63      3.95 o 
   0   4   4       20.85       23.67      5.34 o 
   1   4   4      252.13      281.73     12.39 o 
   2   4   4       44.89       38.93      6.87 o 
   3   4   4       25.93       37.47      7.07 o 
   4   4   4       86.31      106.82     12.44 o 
   5   4   4       33.48       37.74      8.88 o 
   6   4   4        0.02       11.15      8.21 o 
   7   4   4        1.09        2.71      7.96 o 
   8   4   4       40.92       38.37     11.10 o 
  -5   5   4        5.96       28.18     12.17 o 
  -4   5   4        4.41        7.89     10.15 o 
  -3   5   4       17.16       23.68      9.86 o 
  -2   5   4       30.24       31.96      9.16 o 
  -1   5   4       47.22       64.34      7.81 o 
   0   5   4        4.83       14.54      6.04 o 
   1   5   4       19.64       26.01      7.63 o 
   2   5   4        6.12        3.15      8.04 o 
   3   5   4       11.35        9.97     10.03 o 
   4   5   4        0.05       -1.07     10.14 o 
 -12   1   5        0.57        0.81      7.12 o 
 -11   1   5       39.37       47.73      9.76 o 
 -10   1   5       52.71       33.59      6.80 o 
  -9   1   5      140.18      143.25      9.79 o 
  -8   1   5      425.88      458.38     11.17 o 
  -7   1   5       69.77       85.31      6.40 o 
  -6   1   5      237.62      252.93      7.09 o 
  -5   1   5      202.84      227.73      6.96 o 
  -4   1   5        0.75       -0.63      6.11 o 
  -3   1   5      780.35      677.97     10.07 o 
  -2   1   5       66.63       57.60      2.84 o 
  -1   1   5       61.02       79.12      1.96 o 
   0   1   5     1363.93     1362.83     17.47 o 
   1   1   5     2723.60     2914.99     25.20 o 
   2   1   5     1057.66     1156.71     13.89 o 
   3   1   5     2173.71     2339.57     19.56 o 
   4   1   5     1390.59     1471.86     16.74 o 
   5   1   5       19.28       21.40      3.13 o 
   6   1   5      553.43      626.55      9.48 o 
   7   1   5       20.43       20.40      3.36 o 
   8   1   5      102.16      124.71      9.20 o 
   9   1   5        0.55       -2.24      5.40 o 
  10   1   5        3.53        8.35      6.01 o 
  11   1   5       32.55       29.61      7.48 o 
 -11   2   5        1.32       -3.71      5.04 o 
 -10   2   5        1.61       -1.95      4.58 o 
  -9   2   5      259.63      304.58     12.54 o 
  -8   2   5        3.81        4.61      4.71 o 
  -7   2   5      682.46      638.86     17.31 o 
  -6   2   5      117.35      132.55      8.72 o 
  -5   2   5      476.01      466.71     14.30 o 
  -4   2   5      163.85      153.19      8.23 o 
  -3   2   5      618.17      578.40     10.12 o 
  -2   2   5      281.52      277.09     12.34 o 
  -1   2   5      936.40      988.84     12.57 o 
   0   2   5     1574.87     1500.94     16.78 o 
   1   2   5      183.83      196.21      8.57 o 
   2   2   5     2597.84     2715.35     26.05 o 
   3   2   5       19.75       31.22      2.82 o 
   4   2   5     1160.87     1200.24     18.31 o 
   5   2   5       75.85       95.75      7.17 o 
   6   2   5        4.94        3.97      3.64 o 
   7   2   5      218.78      250.19      8.88 o 
   8   2   5       37.30       32.00      5.05 o 
   9   2   5        4.37       11.79      4.61 o 
  10   2   5        0.82       14.92      6.02 o 
 -10   3   5       46.89       49.73     19.69 o 
  -9   3   5        5.83       29.11     17.24 o 
  -8   3   5      117.86      133.05     18.20 o 
  -7   3   5        8.97        8.20      8.29 o 
  -6   3   5      128.42      133.58     13.74 o 
  -5   3   5       61.64       65.90     10.58 o 
  -4   3   5      150.64      115.51     25.60 o 
  -3   3   5      388.77      366.77     13.51 o 
  -2   3   5      101.02       75.07      4.69 o 
  -1   3   5      862.38      803.52     12.65 o 
   0   3   5        2.87        1.82      2.65 o 
   1   3   5      787.72      778.93     13.21 o 
   2   3   5       22.91       27.78      3.78 o 
   3   3   5      407.69      385.86     16.82 o 
   4   3   5       83.46      111.96      9.42 o 
   5   3   5        5.92        9.23      6.38 o 
   6   3   5      206.53      250.92     15.40 o 
   7   3   5        2.51       12.13      7.39 o 
   8   3   5       62.22       73.49      7.63 o 
   9   3   5        0.22        8.90      6.04 o 
  -8   4   5        2.61       -8.02     13.33 o 
  -7   4   5        3.65        5.44     13.93 o 
  -6   4   5       14.62      -15.98     11.21 o 
  -5   4   5       54.78       57.23     17.84 o 
  -4   4   5       55.24       62.20     18.04 o 
  -3   4   5       23.17        8.09     11.47 o 
  -2   4   5      312.65      281.86     12.47 o 
  -1   4   5       22.31       21.67      5.90 o 
   0   4   5       72.71       55.05      6.68 o 
   1   4   5       11.78       12.09      4.84 o 
   2   4   5       35.77       38.89      7.08 o 
   3   4   5       62.70       69.55     14.88 o 
   4   4   5        6.17       14.54      7.19 o 
   5   4   5      100.39      102.78     12.50 o 
   6   4   5       13.41        5.04      7.31 o 
   7   4   5       20.75       34.70      9.85 o 
   8   4   5        2.56        6.23      7.34 o 
  -5   5   5        0.75       -0.53     15.25 o 
  -4   5   5       22.64       22.55     17.51 o 
  -3   5   5       13.84       14.92      9.93 o 
  -2   5   5        9.07       18.10      7.86 o 
  -1   5   5       54.45       53.60      7.67 o 
   0   5   5       32.17       18.11      8.08 o 
   1   5   5       16.01       17.53      7.09 o 
   2   5   5       20.93       12.40     10.22 o 
   3   5   5       15.70       26.07      9.30 o 
   4   5   5        2.72        3.74      8.62 o 
 -12   0   6      436.09      396.96     24.52 o 
 -11   0   6      137.11      147.90     13.15 o 
 -10   0   6     2520.85     2441.47     48.22 o 
  -9   0   6      163.39      186.64     12.12 o 
  -8   0   6     4346.18     4332.66     52.49 o 
  -7   0   6     2761.03     2907.30     33.95 o 
  -6   0   6     1499.64     1367.94     18.77 o 
  -5   0   6    12393.19    12884.41    120.46 o 
  -4   0   6      118.98      103.85      4.93 o 
  -3   0   6    22681.08    24325.20    315.72 o 
  -2   0   6    19774.12    19484.53    219.68 o 
  -1   0   6     6051.37     6112.21     80.50 o 
   0   0   6    29199.42    27381.77    503.80 o 
   1   0   6    27300.64    28555.87    357.79 o 
   2   0   6    18298.53    19474.97    207.88 o 
   3   0   6        3.52       -2.47      1.65 o 
   4   0   6     9251.60     8924.84     76.16 o 
   5   0   6     3523.50     3212.27     31.44 o 
   6   0   6     4015.15     3951.06     50.75 o 
   7   0   6     1107.88     1093.18     25.66 o 
   8   0   6     1626.82     1592.81     34.60 o 
   9   0   6     1032.91     1127.08     29.25 o 
  10   0   6       74.82       66.56      9.77 o 
  11   0   6      186.51      197.39     15.11 o 
 -12   1   6      112.32      118.68     12.40 o 
 -11   1   6      944.51      946.98     24.44 o 
 -10   1   6       20.41       15.45      6.14 o 
  -9   1   6      803.54      814.17     17.93 o 
  -8   1   6     1501.59     1642.33     22.46 o 
  -7   1   6     2437.34     2396.94     28.13 o 
  -6   1   6     5680.25     5719.14     45.17 o 
  -5   1   6      802.37      723.26      9.12 o 
  -4   1   6    18811.76    19213.92    143.50 o 
  -3   1   6      193.06      192.50      5.42 o 
  -2   1   6    16178.25    15967.76    138.94 o 
  -1   1   6     2716.34     2810.17     20.37 o 
   0   1   6     3087.46     3254.24     24.57 o 
   1   1   6    40436.11    38918.08    296.67 o 
   2   1   6     2381.63     2670.34     23.70 o 
   3   1   6    22194.67    21695.19    191.02 o 
   4   1   6      370.08      356.62      7.31 o 
   5   1   6     5782.46     5701.48     44.26 o 
   6   1   6      917.01      791.08     11.41 o 
   7   1   6      900.09      827.98     14.60 o 
   8   1   6     1072.84     1000.77     19.72 o 
   9   1   6      118.68       89.37      8.64 o 
  10   1   6      640.56      604.41     19.38 o 
  11   1   6        0.11       -3.57      6.42 o 
 -11   2   6      103.82       97.09      8.72 o 
 -10   2   6      329.60      349.39     12.85 o 
  -9   2   6        6.36       17.85      5.80 o 
  -8   2   6      968.98      983.54     20.79 o 
  -7   2   6      223.46      232.09      9.60 o 
  -6   2   6     2853.39     2676.30     34.63 o 
  -5   2   6     2030.89     1960.09     26.12 o 
  -4   2   6        2.52        5.57      4.34 o 
  -3   2   6     9375.39     9645.98     91.77 o 
  -2   2   6      347.76      345.34      8.49 o 
  -1   2   6     3777.85     3826.13     32.60 o 
   0   2   6     2331.22     2196.70     22.39 o 
   1   2   6      934.32      919.30     12.04 o 
   2   2   6     2695.41     2727.54     26.33 o 
   3   2   6       63.74       74.64      3.18 o 
   4   2   6     1536.43     1464.42     30.68 o 
   5   2   6      420.71      382.45     10.49 o 
   6   2   6     1078.08     1049.39     20.67 o 
   7   2   6      402.12      457.50     10.26 o 
   8   2   6      217.99      185.17      8.52 o 
   9   2   6      208.14      211.27     12.80 o 
  10   2   6        1.79        5.05      5.66 o 
 -10   3   6        4.51       18.90     16.58 o 
  -9   3   6      227.18      194.95     28.05 o 
  -8   3   6       55.44       67.90     20.62 o 
  -7   3   6      271.64      264.27     18.70 o 
  -6   3   6       32.33       42.20     14.12 o 
  -5   3   6       40.20       46.56     17.37 o 
  -4   3   6      788.18      757.25     25.35 o 
  -3   3   6       78.59       84.59      5.60 o 
  -2   3   6      595.19      529.56     11.37 o 
  -1   3   6      492.05      518.78     10.86 o 
   0   3   6      718.19      692.24     12.58 o 
   1   3   6      878.62      882.49     17.41 o 
   2   3   6      476.04      504.55     10.36 o 
   3   3   6     2293.02     2146.03     34.80 o 
   4   3   6      196.54      188.47     12.90 o 
   5   3   6      488.55      429.04     13.97 o 
   6   3   6      184.58      186.37     13.89 o 
   7   3   6       33.66       11.69      6.34 o 
   8   3   6      162.22      170.14      9.10 o 
   9   3   6        0.03        9.12      5.37 o 
  -8   4   6       25.66       78.64     21.95 o 
  -7   4   6        0.81      -12.33     11.67 o 
  -6   4   6      124.62      171.88     27.19 o 
  -5   4   6       39.00       46.09     15.72 o 
  -4   4   6        0.48        3.38     11.67 o 
  -3   4   6      312.72      355.96     31.17 o 
  -2   4   6        2.59        5.54      5.00 o 
  -1   4   6      127.47      131.58      9.28 o 
   0   4   6        1.07        7.65      4.71 o 
   1   4   6        7.48        9.25      4.85 o 
   2   4   6       75.86       94.64      9.05 o 
   3   4   6        1.64        3.75      5.42 o 
   4   4   6       87.79       89.90     11.34 o 
   5   4   6        2.95       -3.19      6.57 o 
   6   4   6       47.76       36.99     10.07 o 
   7   4   6        2.01        3.86      8.32 o 
  -5   5   6        2.22      -10.54     13.66 o 
  -4   5   6        9.33        8.18     10.31 o 
  -3   5   6        9.03        5.04     13.49 o 
  -2   5   6       28.15       14.53     10.41 o 
  -1   5   6        3.16        0.29      5.27 o 
   0   5   6       17.80       18.34      7.88 o 
   1   5   6       18.98       21.10      7.22 o 
   2   5   6        1.62       -7.15      7.60 o 
   3   5   6       41.11       44.46     10.38 o 
   4   5   6        0.39       -1.06      8.03 o 
 -12   1   7        3.01       15.51      6.87 o 
 -11   1   7        7.66       26.13      6.98 o 
 -10   1   7       23.73       39.23      9.36 o 
  -9   1   7      192.25      203.70      9.66 o 
  -8   1   7       29.03       19.66      6.70 o 
  -7   1   7       96.48      102.09      5.77 o 
  -6   1   7        1.78       -1.65      3.10 o 
  -5   1   7      239.29      324.17      6.10 o 
  -4   1   7      694.39      712.82      9.68 o 
  -3   1   7     1262.60     1303.47     15.95 o 
  -2   1   7     2281.74     2016.24     21.26 o 
  -1   1   7      224.15      258.77      4.33 o 
   0   1   7      849.03      847.66      9.31 o 
   1   1   7     6798.73     6755.48     59.40 o 
   2   1   7     3490.82     3801.20     32.45 o 
   3   1   7     1454.67     1540.31     14.45 o 
   4   1   7       54.51       63.34      3.35 o 
   5   1   7        9.03       11.79      2.11 o 
   6   1   7       81.79       95.75      4.66 o 
   7   1   7       10.35       25.44      4.36 o 
   8   1   7        1.78        9.95      4.42 o 
   9   1   7       66.72       84.20      8.89 o 
  10   1   7       31.86       34.86      8.30 o 
  11   1   7       30.84       23.36      9.22 o 
 -11   2   7        1.30       12.63      5.51 o 
 -10   2   7      158.60      172.90      9.63 o 
  -9   2   7       54.00       56.95      7.30 o 
  -8   2   7        1.93       16.32      5.00 o 
  -7   2   7       21.10       24.01      8.95 o 
  -6   2   7      232.75      206.54      9.90 o 
  -5   2   7      299.25      318.45      9.97 o 
  -4   2   7      433.81      473.86     11.68 o 
  -3   2   7     1487.58     1594.69     32.46 o 
  -2   2   7      156.29      162.64      5.54 o 
  -1   2   7     2311.07     2236.26     22.35 o 
   0   2   7       26.11       39.66      4.69 o 
   1   2   7      726.59      884.90     11.95 o 
   2   2   7     4914.53     5076.02     44.44 o 
   3   2   7       34.98       41.30      5.65 o 
   4   2   7      122.84      150.07      6.20 o 
   5   2   7       72.18       72.30      4.48 o 
   6   2   7       14.96       23.64      3.67 o 
   7   2   7      131.04      129.82      6.24 o 
   8   2   7      163.98      191.61      8.55 o 
   9   2   7        5.54       11.92      4.72 o 
  10   2   7        6.93        8.79      5.85 o 
 -10   3   7       12.99       30.57     17.57 o 
  -9   3   7       60.39       65.71     20.09 o 
  -8   3   7       11.45       15.65     14.65 o 
  -7   3   7      131.18      141.84     23.28 o 
  -6   3   7       31.80       38.26     14.19 o 
  -5   3   7      373.57      340.66     18.07 o 
  -4   3   7       85.07       81.96      7.49 o 
  -3   3   7       30.18       24.79      4.25 o 
  -2   3   7      413.07      473.16     10.08 o 
  -1   3   7       27.97       28.47      4.25 o 
   0   3   7      124.81      129.59      6.06 o 
   1   3   7      233.69      254.29      7.78 o 
   2   3   7       56.26       56.38      4.53 o 
   3   3   7      337.55      409.58     13.52 o 
   4   3   7      127.87      125.28      9.08 o 
   5   3   7        7.96       14.05      5.08 o 
   6   3   7       26.81       20.42      8.13 o 
   7   3   7       30.50       45.95      8.81 o 
   8   3   7       29.85       43.93      6.89 o 
   9   3   7       16.55       24.51      9.37 o 
  -8   4   7       60.69       43.63     19.16 o 
  -7   4   7        0.23       -4.44     13.46 o 
  -6   4   7       48.28       33.82     16.45 o 
  -5   4   7       12.44        2.98     12.20 o 
  -4   4   7        4.25        7.69     11.94 o 
  -3   4   7       21.03       29.17      9.35 o 
  -2   4   7        8.99        4.73      5.19 o 
  -1   4   7       50.83       46.38      6.87 o 
   0   4   7       11.67        6.12      4.71 o 
   1   4   7       92.30       99.55     14.43 o 
   2   4   7        7.87       14.20      5.77 o 
   3   4   7       84.88       70.12     10.07 o 
   4   4   7       16.45       15.57      7.66 o 
   5   4   7        5.33        9.63      7.81 o 
   6   4   7       31.99       40.32     10.34 o 
   7   4   7        0.00        0.26      8.08 o 
  -5   5   7       45.83       51.89     26.86 o 
  -4   5   7        0.56        3.87      9.95 o 
  -3   5   7       17.62       28.78     11.81 o 
  -2   5   7        0.10       14.27      9.82 o 
  -1   5   7       12.08       11.65      6.56 o 
   0   5   7        0.95       11.99      7.70 o 
   1   5   7        8.04       14.25      7.01 o 
   2   5   7        5.37        1.52      8.19 o 
   3   5   7       13.68       24.39      9.31 o 
   4   5   7       10.19       23.71      9.82 o 
 -12   0   8        0.42       13.23      9.81 o 
 -11   0   8      877.44      918.12     29.55 o 
 -10   0   8      290.36      328.43     18.77 o 
  -9   0   8     2074.55     1986.67     40.13 o 
  -8   0   8     2961.27     3189.95     60.95 o 
  -7   0   8     3529.68     3587.31     40.43 o 
  -6   0   8     7953.35     8143.44     95.67 o 
  -5   0   8     2813.00     3375.63     40.20 o 
  -4   0   8    13877.13    13455.94    137.68 o 
  -3   0   8      122.83      195.67      6.71 o 
  -2   0   8    54922.66    53886.22    631.89 o 
  -1   0   8    36685.18    35767.95    444.22 o 
   0   0   8    18779.43    19246.71    240.06 o 
   1   0   8    17717.52    17423.65    190.12 o 
   2   0   8      117.57      279.49      6.34 o 
   3   0   8     6979.93     6276.41     67.90 o 
   4   0   8     1376.99     1206.34     14.58 o 
   5   0   8     2851.18     2753.18     28.16 o 
   6   0   8      987.02      889.93     18.88 o 
   7   0   8      121.15      106.13     19.50 o 
   8   0   8      501.39      461.11     17.58 o 
   9   0   8       28.13       41.61      8.34 o 
  10   0   8      358.31      327.33     17.18 o 
  11   0   8       77.47       81.70     18.90 o 
 -12   1   8      407.25      436.24     17.85 o 
 -11   1   8        1.86        9.54      7.03 o 
 -10   1   8     1452.40     1370.07     25.46 o 
  -9   1   8      193.66      204.23     16.32 o 
  -8   1   8     1956.09     1825.08     26.05 o 
  -7   1   8     2959.33     3013.67     33.02 o 
  -6   1   8      715.76      686.25      9.64 o 
  -5   1   8    10815.53    10829.96     93.20 o 
  -4   1   8       58.52       72.94      5.44 o 
  -3   1   8    13847.00    14498.73    132.99 o 
  -2   1   8     1000.94      953.12     16.41 o 
  -1   1   8     3217.72     3578.05     33.05 o 
   0   1   8    14503.87    13900.81    109.09 o 
   1   1   8     1584.71     1807.22     17.14 o 
   2   1   8     2881.50     2409.04     22.89 o 
   3   1   8      678.39      618.79      7.50 o 
   4   1   8     4947.34     5002.13     37.19 o 
   5   1   8     2590.81     2588.58     22.06 o 
   6   1   8     2176.27     2125.36     22.12 o 
   7   1   8     1124.66     1100.86     15.61 o 
   8   1   8      152.35      201.14      9.33 o 
   9   1   8      492.32      512.02     31.58 o 
  10   1   8       60.28       91.08      9.74 o 
  11   1   8       48.96       46.52     16.21 o 
 -11   2   8      406.36      400.40     14.24 o 
 -10   2   8       41.86       37.79      6.73 o 
  -9   2   8     1391.34     1341.25     26.38 o 
  -8   2   8      976.77      912.86     19.86 o 
  -7   2   8     1812.94     1738.84     28.52 o 
  -6   2   8     3015.42     3114.83     49.08 o 
  -5   2   8      248.85      201.86      9.16 o 
  -4   2   8     6343.67     6657.78     71.20 o 
  -3   2   8      139.90      140.20     10.09 o 
  -2   2   8     7137.75     6996.76     62.54 o 
  -1   2   8     3896.28     3615.78     35.83 o 
   0   2   8     3790.96     3889.96     35.73 o 
   1   2   8     4679.87     4395.92     39.53 o 
   2   2   8      448.27      564.82     11.85 o 
   3   2   8      641.92      585.43     10.30 o 
   4   2   8      297.20      246.42      5.48 o 
   5   2   8     1594.12     1504.67     19.04 o 
   6   2   8      390.19      376.31      8.99 o 
   7   2   8       69.97       66.84      5.38 o 
   8   2   8      242.63      234.75     11.63 o 
   9   2   8        2.80        4.36      4.35 o 
  10   2   8       83.04       82.64      9.84 o 
 -10   3   8      134.01      153.24     27.92 o 
  -9   3   8       45.28       75.46     21.15 o 
  -8   3   8      312.86      315.64     32.63 o 
  -7   3   8     1059.14     1058.52     52.25 o 
  -6   3   8        9.05        8.16     11.27 o 
  -5   3   8     1060.86     1032.46     49.14 o 
  -4   3   8       19.74       27.09      7.24 o 
  -3   3   8     1412.03     1360.71     21.30 o 
  -2   3   8        5.07        0.55      2.89 o 
  -1   3   8      695.69      717.73     14.02 o 
   0   3   8      688.12      650.58     12.26 o 
   1   3   8       17.32       25.23      6.12 o 
   2   3   8     1487.60     1416.67     21.29 o 
   3   3   8      139.60      145.85     10.75 o 
   4   3   8      672.71      656.90     25.34 o 
   5   3   8       15.32       16.41      5.51 o 
   6   3   8        5.71        0.73      5.63 o 
   7   3   8       87.48       77.09      9.10 o 
   8   3   8        8.31       11.56      5.05 o 
   9   3   8       20.73       17.42      6.01 o 
  -8   4   8       16.72       18.30     17.24 o 
  -7   4   8       75.47       97.01     23.41 o 
  -6   4   8       81.22      107.16     23.87 o 
  -5   4   8        1.87        9.22     12.20 o 
  -4   4   8      148.53      169.42     24.47 o 
  -3   4   8        5.46        9.72      6.52 o 
  -2   4   8      219.23      235.57     11.57 o 
  -1   4   8       74.86       78.29      8.19 o 
   0   4   8      114.98      108.01      8.14 o 
   1   4   8      117.62      105.84      9.45 o 
   2   4   8       12.03        7.69      5.68 o 
   3   4   8        5.51        3.04      5.56 o 
   4   4   8        0.18       -1.18      6.97 o 
   5   4   8       22.84       17.43      8.12 o 
   6   4   8       14.11       11.66      8.02 o 
   7   4   8        2.96       -4.68      7.63 o 
  -5   5   8        8.64       22.18     21.92 o 
  -4   5   8        2.61       -3.90      9.35 o 
  -3   5   8        0.11       12.44      9.71 o 
  -2   5   8        1.69       12.00      9.67 o 
  -1   5   8        3.89        9.64      6.51 o 
   0   5   8        3.91        4.69      7.47 o 
   1   5   8        6.03        3.70      6.52 o 
   2   5   8        0.15       -3.53      6.48 o 
   3   5   8        0.27        7.43      8.18 o 
   4   5   8        3.45        2.47      9.12 o 
 -12   1   9       31.17       36.60      8.04 o 
 -11   1   9       10.49       21.08      6.94 o 
 -10   1   9        1.73        6.32      5.03 o 
  -9   1   9       30.82       40.02      8.25 o 
  -8   1   9      120.66      155.99      7.96 o 
  -7   1   9       22.73       13.42      5.97 o 
  -6   1   9      376.83      409.96      7.53 o 
  -5   1   9       15.58        6.54      2.13 o 
  -4   1   9       22.06       13.76      1.96 o 
  -3   1   9     1074.36      991.04     13.44 o 
  -2   1   9      830.44      749.46      9.53 o 
  -1   1   9      282.22      284.63      5.59 o 
   0   1   9        4.84        0.55      1.23 o 
   1   1   9      623.61      719.61      8.83 o 
   2   1   9      509.90      541.44      7.19 o 
   3   1   9      590.89      709.23      8.34 o 
   4   1   9       36.56       35.20      2.54 o 
   5   1   9       88.99       88.02      4.02 o 
   6   1   9        1.18        5.89      2.99 o 
   7   1   9        0.28       -0.77      3.09 o 
   8   1   9        6.49        4.29      4.24 o 
   9   1   9        3.43       12.23      5.06 o 
  10   1   9       18.20       18.65      6.57 o 
  11   1   9        6.02       11.18      8.75 o 
 -11   2   9        0.23       10.91      5.53 o 
 -10   2   9       22.86       21.37      6.05 o 
  -9   2   9      530.35      529.98     15.81 o 
  -8   2   9        0.32       -6.24      4.16 o 
  -7   2   9      307.76      258.62     12.00 o 
  -6   2   9       76.56       68.64     16.06 o 
  -5   2   9      153.92      145.66      8.27 o 
  -4   2   9      777.19      716.25     17.80 o 
  -3   2   9      592.41      666.99     12.91 o 
  -2   2   9      292.96      254.68      9.08 o 
  -1   2   9      385.28      377.07      9.98 o 
   0   2   9      492.29      519.08     13.31 o 
   1   2   9      167.40      189.75      7.11 o 
   2   2   9      566.11      601.01     11.68 o 
   3   2   9       31.92       38.45      3.49 o 
   4   2   9       27.96       36.24      3.15 o 
   5   2   9      178.79      220.00      6.95 o 
   6   2   9       56.71       63.99      6.74 o 
   7   2   9      278.42      300.51      8.95 o 
   8   2   9       37.56       55.75      6.02 o 
   9   2   9        0.96        4.34      4.46 o 
  10   2   9        2.78        8.15      6.33 o 
 -10   3   9       53.80       34.68     18.37 o 
  -9   3   9        4.25       -0.66     12.20 o 
  -8   3   9      180.68      145.75     25.33 o 
  -7   3   9       94.11      111.73     21.88 o 
  -6   3   9       75.19       54.64     16.71 o 
  -5   3   9      395.86      366.04     29.84 o 
  -4   3   9       75.60       68.47      7.46 o 
  -3   3   9      620.30      577.18     15.50 o 
  -2   3   9        9.90        9.10      4.05 o 
  -1   3   9      464.20      423.76     15.08 o 
   0   3   9       37.17       34.65      4.21 o 
   1   3   9      162.06      154.00      6.51 o 
   2   3   9      133.95      121.19      8.66 o 
   3   3   9       87.99      109.65      8.71 o 
   4   3   9      235.30      245.80     11.64 o 
   5   3   9        2.16        5.57      4.70 o 
   6   3   9       88.39       90.65     10.46 o 
   7   3   9        2.45        4.76      3.97 o 
   8   3   9        8.25        8.88      5.02 o 
   9   3   9        0.20        1.81      5.71 o 
  -8   4   9       34.24       21.62     18.37 o 
  -7   4   9       41.76        3.12     14.46 o 
  -6   4   9       78.87       66.64     20.16 o 
  -5   4   9       42.49       35.54     16.91 o 
  -4   4   9       73.96       63.83     14.19 o 
  -3   4   9       61.14       62.98      7.44 o 
  -2   4   9      368.22      362.31     13.92 o 
  -1   4   9       14.31       15.06      5.15 o 
   0   4   9      242.26      229.48     10.65 o 
   1   4   9       91.33       98.93      9.27 o 
   2   4   9       57.47       56.24      8.14 o 
   3   4   9      110.82      139.03     10.80 o 
   4   4   9        9.70       10.93      6.29 o 
   5   4   9        6.33        3.53      7.45 o 
   6   4   9        1.74        7.95      8.22 o 
   7   4   9        0.04       -2.15      8.46 o 
  -5   5   9       29.21       47.29     12.83 o 
  -4   5   9       17.67       25.75     17.64 o 
  -3   5   9       32.92       53.23     14.65 o 
  -2   5   9        2.95        3.72      8.61 o 
  -1   5   9       42.09       33.43      7.93 o 
   0   5   9        3.50       -2.09      5.97 o 
   1   5   9       38.13       29.23      8.11 o 
   2   5   9       10.27       30.23      8.15 o 
   3   5   9        0.03        0.15      7.93 o 
 -12   0  10      796.96      873.41     34.73 o 
 -11   0  10      118.01      158.55     16.61 o 
 -10   0  10     1691.90     1744.20     59.90 o 
  -9   0  10      496.19      525.00     18.74 o 
  -8   0  10      606.03      582.22     21.02 o 
  -7   0  10     9653.41    10005.94     98.03 o 
  -6   0  10       69.64       77.54      5.15 o 
  -5   0  10    27149.92    27982.43    381.44 o 
  -4   0  10     2167.73     2417.06     32.13 o 
  -3   0  10    16336.99    16150.50    163.92 o 
  -2   0  10    12808.07    13039.73    215.05 o 
  -1   0  10     5159.47     5783.88     76.52 o 
   0   0  10    20186.00    19102.83    239.28 o 
   1   0  10       47.94       10.25      5.88 o 
   2   0  10    20136.78    19917.78    191.36 o 
   3   0  10      210.04      239.05      6.70 o 
   4   0  10     5770.61     5745.79     69.43 o 
   5   0  10     1746.25     1701.89     19.94 o 
   6   0  10      746.37      692.05     16.43 o 
   7   0  10      803.05      710.54     17.55 o 
   8   0  10       54.09       24.89      6.78 o 
   9   0  10      400.57      394.26     17.89 o 
  10   0  10       16.49       26.85      8.38 o 
  11   0  10       43.09       11.14     13.00 o 
 -12   1  10        0.15       -7.31      5.75 o 
 -11   1  10     1107.42     1082.56     26.13 o 
 -10   1  10       95.85      110.97      8.81 o 
  -9   1  10      998.46      951.75     19.77 o 
  -8   1  10     3227.72     3322.71     40.15 o 
  -7   1  10     1378.89     1314.00     16.95 o 
  -6   1  10     7327.09     7318.48     56.75 o 
  -5   1  10      101.83      105.30      3.75 o 
  -4   1  10    10051.91    10263.26     84.00 o 
  -3   1  10    14733.91    14353.66    112.79 o 
  -2   1  10     3370.59     3644.75     36.86 o 
  -1   1  10     7361.40     6654.22     58.48 o 
   0   1  10      633.35      698.39      7.30 o 
   1   1  10    17416.93    17375.40    118.46 o 
   2   1  10      910.56     1141.01     10.91 o 
   3   1  10     3488.53     3317.76     25.66 o 
   4   1  10     1725.47     1482.15     14.46 o 
   5   1  10      755.61      695.98     10.55 o 
   6   1  10     1864.95     1852.79     22.81 o 
   7   1  10      677.86      576.02     11.83 o 
   8   1  10      557.04      567.40     14.80 o 
   9   1  10        4.69       16.08      5.33 o 
  10   1  10       68.65       59.32      8.47 o 
 -11   2  10        5.08       10.14      5.87 o 
 -10   2  10      217.61      195.76     12.04 o 
  -9   2  10      757.63      780.45     24.74 o 
  -8   2  10       69.66       51.23      6.35 o 
  -7   2  10     2237.29     2318.14     40.82 o 
  -6   2  10       62.38       55.33     18.71 o 
  -5   2  10     2513.14     2459.16     30.94 o 
  -4   2  10     2245.55     2224.12     28.16 o 
  -3   2  10     4962.74     4848.92     49.98 o 
  -2   2  10     2201.13     2262.05     22.95 o 
  -1   2  10      763.81      631.43     11.51 o 
   0   2  10     6906.05     6819.48     61.90 o 
   1   2  10        6.59        3.09      2.58 o 
   2   2  10    15191.41    14932.70    118.10 o 
   3   2  10      737.68      681.44      9.50 o 
   4   2  10     1379.45     1300.50     16.72 o 
   5   2  10      994.27      904.97     13.99 o 
   6   2  10      204.56      181.41      6.87 o 
   7   2  10      427.33      381.36      9.93 o 
   8   2  10        0.19        1.86      3.73 o 
   9   2  10      201.91      196.87     10.37 o 
  10   2  10       10.10       10.79      6.71 o 
 -10   3  10       58.33       75.53     22.35 o 
  -9   3  10       58.15       58.35     19.83 o 
  -8   3  10       18.04       26.39     15.98 o 
  -7   3  10       89.50       92.90     20.42 o 
  -6   3  10      287.65      326.78     30.17 o 
  -5   3  10        1.70       12.07     10.74 o 
  -4   3  10      708.86      695.31     19.27 o 
  -3   3  10      692.91      736.29     18.46 o 
  -2   3  10     1604.36     1716.42     26.42 o 
  -1   3  10      920.86      946.77     16.72 o 
   0   3  10      230.15      246.10      7.98 o 
   1   3  10      251.94      255.75      7.95 o 
   2   3  10      344.68      345.11     13.66 o 
   3   3  10      335.00      329.09     14.76 o 
   4   3  10      273.08      292.22     20.34 o 
   5   3  10      145.51      142.36     13.04 o 
   6   3  10       88.69      107.90      8.40 o 
   7   3  10       30.14       16.51      4.67 o 
   8   3  10       61.12       47.04      6.44 o 
   9   3  10        0.04       -0.85      5.90 o 
  -8   4  10        1.24       -2.19     15.32 o 
  -7   4  10       31.29       24.60     17.17 o 
  -6   4  10       33.93       53.91     19.23 o 
  -5   4  10       25.76       23.41     15.52 o 
  -4   4  10       42.25       44.50     11.54 o 
  -3   4  10      159.50      166.04     10.13 o 
  -2   4  10       52.41       57.99      7.41 o 
  -1   4  10       63.48       77.00      9.05 o 
   0   4  10      178.71      207.24     10.31 o 
   1   4  10        5.50       15.90      6.11 o 
   2   4  10      546.76      585.99     21.63 o 
   3   4  10       35.96       40.36      7.98 o 
   4   4  10       58.51       58.26      8.53 o 
   5   4  10        9.73       11.14      8.70 o 
   6   4  10        0.52        0.20      9.02 o 
   7   4  10        4.13       -9.40      9.95 o 
  -5   5  10        0.88       -3.85      8.63 o 
  -4   5  10       19.00       17.09     11.12 o 
  -3   5  10       16.57       12.53     10.28 o 
  -2   5  10       11.51       26.70     15.75 o 
  -1   5  10        4.75       -3.83      5.95 o 
   0   5  10       11.19       22.44      9.13 o 
   1   5  10        0.20       -4.06      6.17 o 
   2   5  10        0.70       -4.60      6.48 o 
   3   5  10        5.01       11.87      8.50 o 
 -12   1  11        0.59        8.87      6.55 o 
 -11   1  11       50.78       72.79      9.03 o 
 -10   1  11        4.30       -2.19      5.42 o 
  -9   1  11      169.89      151.18      9.87 o 
  -8   1  11       37.05       35.64      5.57 o 
  -7   1  11      184.96      191.84      7.25 o 
  -6   1  11      247.97      267.98      6.91 o 
  -5   1  11       34.53       62.88      3.22 o 
  -4   1  11     1822.53     2020.86     19.46 o 
  -3   1  11       92.52      101.52      3.62 o 
  -2   1  11      483.02      464.65      8.07 o 
  -1   1  11       82.70       85.48      3.54 o 
   0   1  11      489.11      512.50      6.20 o 
   1   1  11      635.36      591.32      7.37 o 
   2   1  11      288.93      328.73      5.24 o 
   3   1  11       65.21       81.85      3.14 o 
   4   1  11        4.28        5.64      1.97 o 
   5   1  11      273.03      339.69      7.43 o 
   6   1  11       60.63       79.75      4.86 o 
   7   1  11        1.80        4.13      3.47 o 
   8   1  11       34.86       52.46      6.27 o 
   9   1  11       38.86       36.44      6.29 o 
  10   1  11        1.48       -2.88      5.51 o 
 -11   2  11        7.48       10.75      5.99 o 
 -10   2  11       99.07       83.51      9.11 o 
  -9   2  11       42.80       36.82      7.47 o 
  -8   2  11      164.89      160.66     22.83 o 
  -7   2  11      496.88      450.86     19.19 o 
  -6   2  11       72.78       74.08      6.59 o 
  -5   2  11      554.09      491.70      8.72 o 
  -4   2  11       35.75       36.04      4.48 o 
  -3   2  11      931.55      856.96     15.49 o 
  -2   2  11       46.69       36.96      4.00 o 
  -1   2  11      703.85      647.40     11.17 o 
   0   2  11       56.24       48.85      4.10 o 
   1   2  11       64.20       55.64      3.97 o 
   2   2  11     5293.45     5560.68     42.49 o 
   3   2  11      474.90      517.30      8.15 o 
   4   2  11      339.80      364.17      8.19 o 
   5   2  11        0.49       -3.16      2.72 o 
   6   2  11       60.93       53.44      4.62 o 
   7   2  11      163.21      194.37      7.75 o 
   8   2  11       40.30       38.65      5.69 o 
   9   2  11        0.18        6.77      8.15 o 
  10   2  11        3.41        9.99      6.48 o 
 -10   3  11        0.79       -8.75     14.26 o 
  -9   3  11       70.78       62.00     20.76 o 
  -8   3  11        0.63       -5.04     10.81 o 
  -7   3  11       20.02       40.45     16.31 o 
  -6   3  11      141.00      153.51     22.81 o 
  -5   3  11        0.06        9.95     12.00 o 
  -4   3  11      207.29      215.95     10.44 o 
  -3   3  11       66.50       66.94      6.94 o 
  -2   3  11      390.21      399.70     15.10 o 
  -1   3  11       89.00      101.50      6.34 o 
   0   3  11      151.78      165.65      7.53 o 
   1   3  11      265.46      279.16      8.41 o 
   2   3  11       93.57       73.24      7.59 o 
   3   3  11      485.19      505.42     17.31 o 
   4   3  11        1.36        6.36      4.08 o 
   5   3  11       15.00       23.59      5.26 o 
   6   3  11       53.30       62.59      7.16 o 
   7   3  11       18.21       33.58      5.28 o 
   8   3  11       49.19       60.67      7.18 o 
  -8   4  11        0.78        0.73     13.26 o 
  -7   4  11        0.43       -0.07     12.93 o 
  -6   4  11        4.04       13.00     15.25 o 
  -5   4  11       99.30       62.98     12.83 o 
  -4   4  11        0.02       -6.76      9.38 o 
  -3   4  11        0.44        4.82      5.16 o 
  -2   4  11       64.42       42.61      7.72 o 
  -1   4  11       23.92       19.84      5.67 o 
   0   4  11       84.48       88.18      8.02 o 
   1   4  11       22.74       22.09      6.69 o 
   2   4  11        2.35       15.58      5.82 o 
   3   4  11       50.28       46.80      7.99 o 
   4   4  11       40.99       48.25      7.89 o 
   5   4  11        0.04       -1.33      7.23 o 
   6   4  11       19.35       34.26      9.97 o 
  -5   5  11        4.51       10.25     15.72 o 
  -4   5  11        1.16        3.58      9.78 o 
  -3   5  11       18.60       18.78     10.65 o 
  -2   5  11        3.50       -0.51      8.07 o 
  -1   5  11       12.30       -0.26      7.01 o 
   0   5  11        4.69        2.61      6.49 o 
   1   5  11        2.92        2.36      6.80 o 
   2   5  11        1.21       -3.21      6.41 o 
   3   5  11       13.09       11.51      9.09 o 
 -12   0  12       95.90      106.13     12.50 o 
 -11   0  12      844.36      931.90     28.01 o 
 -10   0  12     1369.57     1235.03     31.25 o 
  -9   0  12     1550.04     1513.14     44.83 o 
  -8   0  12     3401.74     3418.40     41.50 o 
  -7   0  12        3.27        6.46      3.33 o 
  -6   0  12     8467.48     8541.74    118.98 o 
  -5   0  12     3360.85     3527.33     42.88 o 
  -4   0  12     4882.50     4902.58     55.64 o 
  -3   0  12     4872.59     4813.10     82.05 o 
  -2   0  12     3012.62     3540.29     52.63 o 
  -1   0  12    14282.39    12936.23    198.24 o 
   0   0  12      153.24      105.26      4.78 o 
   1   0  12    13393.16    13207.62    177.61 o 
   2   0  12     1949.79     1582.74     31.48 o 
   3   0  12     3236.25     3358.89     38.65 o 
   4   0  12     6212.92     6318.16     67.40 o 
   5   0  12      590.69      557.98     11.24 o 
   6   0  12     5934.19     5863.50     74.13 o 
   7   0  12      111.87      193.51     12.51 o 
   8   0  12      238.62      233.64     13.81 o 
   9   0  12      287.76      331.68     16.87 o 
  10   0  12      186.34      162.14     13.81 o 
 -12   1  12      462.80      465.39     28.77 o 
 -11   1  12      396.05      429.30     16.55 o 
 -10   1  12     1311.60     1244.21     24.24 o 
  -9   1  12     1796.34     1826.32     32.88 o 
  -8   1  12      337.55      293.32     10.84 o 
  -7   1  12     5767.80     5929.62     53.66 o 
  -6   1  12       32.02       27.27      3.88 o 
  -5   1  12     6557.44     6607.59     51.32 o 
  -4   1  12      726.75      562.40      9.44 o 
  -3   1  12    10548.27    10219.74     82.25 o 
  -2   1  12     9353.10     8618.25     75.28 o 
  -1   1  12     2650.96     2806.53     28.24 o 
   0   1  12    13572.69    13656.04     99.38 o 
   1   1  12      326.55      260.04      5.25 o 
   2   1  12     3739.16     3380.79     25.95 o 
   3   1  12     2505.89     2350.54     18.94 o 
   4   1  12     1078.85      987.02     11.36 o 
   5   1  12     1905.33     1875.28     24.27 o 
   6   1  12       60.27       52.52      4.40 o 
   7   1  12      214.99      209.25      7.78 o 
   8   1  12      114.54      140.30      8.61 o 
   9   1  12      210.53      191.46     10.54 o 
  10   1  12       37.00       66.59      8.99 o 
 -11   2  12      414.01      384.04     19.91 o 
 -10   2  12       98.16      115.58     11.43 o 
  -9   2  12      411.21      360.72     16.28 o 
  -8   2  12     1121.57     1166.79     32.69 o 
  -7   2  12        0.14       -0.61      4.66 o 
  -6   2  12     2567.16     2598.00     36.47 o 
  -5   2  12      186.61      156.86      8.86 o 
  -4   2  12     2551.36     2458.86     30.26 o 
  -3   2  12     1182.93     1104.33     14.84 o 
  -2   2  12     1263.88     1384.52     27.76 o 
  -1   2  12     2756.50     2595.87     30.24 o 
   0   2  12      101.72       81.91      4.51 o 
   1   2  12     1723.77     1553.23     19.06 o 
   2   2  12      295.14      293.67      5.82 o 
   3   2  12      719.00      629.99     12.21 o 
   4   2  12     1031.42      992.83     14.50 o 
   5   2  12      193.16      152.64      6.18 o 
   6   2  12      468.20      453.47     10.32 o 
   7   2  12       20.32       24.69      4.31 o 
   8   2  12       88.85       87.70      6.36 o 
   9   2  12       64.89       58.54      7.95 o 
 -10   3  12      111.83      110.08     25.60 o 
  -9   3  12      124.75      135.01     25.99 o 
  -8   3  12      478.29      441.70     36.80 o 
  -7   3  12      570.25      652.37     41.71 o 
  -6   3  12      150.97      115.98     21.68 o 
  -5   3  12      844.06      942.94     47.01 o 
  -4   3  12      157.03      156.04     10.60 o 
  -3   3  12      399.06      334.91     14.13 o 
  -2   3  12      848.04      782.36     16.53 o 
  -1   3  12       21.80       20.52      4.83 o 
   0   3  12      652.95      604.76     13.27 o 
   1   3  12       71.49       66.83      5.20 o 
   2   3  12       33.76       33.13      8.48 o 
   3   3  12      108.66      117.59      9.13 o 
   4   3  12        4.27        6.71      4.36 o 
   5   3  12      113.79       92.80      7.74 o 
   6   3  12        0.67        0.23      4.50 o 
   7   3  12      146.81      118.51      7.83 o 
   8   3  12        0.98        9.31      5.24 o 
  -8   4  12       38.35       41.11     19.96 o 
  -7   4  12        2.55       18.83     15.85 o 
  -6   4  12      130.65      155.41     18.13 o 
  -5   4  12        0.86       -5.48      7.76 o 
  -4   4  12      114.38      113.58     15.09 o 
  -3   4  12       19.75       16.14      5.90 o 
  -2   4  12       25.35       17.54      5.77 o 
  -1   4  12       34.00       41.12      6.37 o 
   0   4  12       25.86       19.87      5.55 o 
   1   4  12        8.87        3.47      5.42 o 
   2   4  12        8.37       11.75      6.76 o 
   3   4  12       59.14       64.06      8.78 o 
   4   4  12       10.01       10.13      5.92 o 
   5   4  12       15.00        1.67      7.74 o 
   6   4  12       10.85       11.76      8.79 o 
  -4   5  12        1.75       -4.56      9.26 o 
  -3   5  12        9.72        3.26     18.57 o 
  -2   5  12       31.18       21.86      7.01 o 
  -1   5  12        8.63        2.13      7.27 o 
   0   5  12       36.83       32.57     10.91 o 
   1   5  12        0.13       -2.60      6.02 o 
   2   5  12        4.24        6.37      6.62 o 
   3   5  12        0.41       10.51     11.23 o 
 -12   1  13        2.71       18.70      7.44 o 
 -11   1  13        0.56       -3.80      5.93 o 
 -10   1  13        0.63       14.33      5.79 o 
  -9   1  13      517.83      493.98     15.81 o 
  -8   1  13      258.43      212.51      9.42 o 
  -7   1  13       75.55       76.57      4.82 o 
  -6   1  13        3.43        4.14      2.53 o 
  -5   1  13       12.23       10.24      2.32 o 
  -4   1  13     1266.51     1287.66     14.28 o 
  -3   1  13       41.42       49.59      2.81 o 
  -2   1  13      198.54      179.84      4.98 o 
  -1   1  13       57.06       57.29      2.92 o 
   0   1  13      793.92      819.56      9.14 o 
   1   1  13       22.92       34.10      2.27 o 
   2   1  13      241.72      271.50      5.12 o 
   3   1  13       22.69       24.93      2.24 o 
   4   1  13       56.66       61.63      3.35 o 
   5   1  13       44.35       47.55      4.04 o 
   6   1  13       39.44       40.04      4.65 o 
   7   1  13      141.12      148.29      6.88 o 
   8   1  13        0.67        8.93      4.58 o 
   9   1  13       19.61       33.17      6.15 o 
  10   1  13        0.34       -3.28      6.18 o 
 -11   2  13       44.05       62.38      9.13 o 
 -10   2  13      106.65       98.23     17.96 o 
  -9   2  13      170.79      147.58     15.91 o 
  -8   2  13      153.92      137.79     11.97 o 
  -7   2  13        9.84       10.38      6.63 o 
  -6   2  13      217.89      215.41      9.72 o 
  -5   2  13       41.21       49.64      3.77 o 
  -4   2  13      463.21      465.52      8.78 o 
  -3   2  13       37.82       34.76      3.72 o 
  -2   2  13     1569.43     1501.85     24.69 o 
  -1   2  13      248.18      264.57      7.32 o 
   0   2  13       67.05       77.23      3.78 o 
   1   2  13       36.24       30.51      3.00 o 
   2   2  13      328.04      318.28      5.50 o 
   3   2  13      376.61      405.09      7.95 o 
   4   2  13      142.18      168.11      6.22 o 
   5   2  13       62.57       82.38      5.13 o 
   6   2  13        2.28       -1.79      2.95 o 
   7   2  13        4.21        2.62      3.59 o 
   8   2  13        3.81       12.23      4.28 o 
   9   2  13        0.08       -0.66      5.29 o 
 -10   3  13       39.55       70.02     22.35 o 
  -9   3  13      135.31      154.04     27.65 o 
  -8   3  13      157.06      170.62     27.12 o 
  -7   3  13      109.18      124.66     23.34 o 
  -6   3  13       35.21       34.42     15.58 o 
  -5   3  13      243.62      223.33     26.68 o 
  -4   3  13        0.54        0.04      4.97 o 
  -3   3  13      199.79      187.01     11.52 o 
  -2   3  13      167.14      189.00      8.95 o 
  -1   3  13      184.63      183.27      8.05 o 
   0   3  13      184.84      196.05      8.47 o 
   1   3  13      144.43      134.92      6.74 o 
   2   3  13       35.73       44.81      6.93 o 
   3   3  13        6.71       29.32      6.25 o 
   4   3  13       45.55       65.00      7.65 o 
   5   3  13        3.54       -2.08      5.12 o 
   6   3  13        0.05       -0.17      5.22 o 
   7   3  13       10.18       12.14      5.10 o 
   8   3  13        0.03       -2.25      8.58 o 
  -8   4  13       11.69        9.68     15.72 o 
  -7   4  13       72.74       40.49     17.14 o 
  -6   4  13       31.86       31.87     10.92 o 
  -5   4  13        0.00        0.65      8.12 o 
  -4   4  13      249.20      219.34     19.21 o 
  -3   4  13        1.15       -0.14      5.24 o 
  -2   4  13       16.60        6.98      5.22 o 
  -1   4  13       12.11       12.36      5.32 o 
   0   4  13       29.95       26.81      5.95 o 
   1   4  13       16.72       14.37     11.33 o 
   2   4  13       25.23       16.07      6.53 o 
   3   4  13       11.81        9.24      6.01 o 
   4   4  13        0.14       -1.64      5.62 o 
   5   4  13       15.22       18.16      9.22 o 
   6   4  13       10.04       14.39      8.77 o 
  -4   5  13       39.48       21.18     10.82 o 
  -3   5  13       19.40       24.76     11.44 o 
  -2   5  13        1.98        5.41      6.38 o 
  -1   5  13        5.41       -2.53      7.11 o 
   0   5  13        3.08        1.34      6.65 o 
   1   5  13        7.89        3.17      6.94 o 
   2   5  13        0.18       -2.42      6.67 o 
 -12   0  14      499.62      460.76     25.57 o 
 -11   0  14      567.38      538.81     22.83 o 
 -10   0  14      772.87      746.50     23.93 o 
  -9   0  14     1508.40     1554.13     29.28 o 
  -8   0  14      127.68      144.41      7.92 o 
  -7   0  14     7900.45     8344.69     95.62 o 
  -6   0  14      403.68      335.69      9.36 o 
  -5   0  14     8441.85     9084.09     94.22 o 
  -4   0  14     7361.98     6712.65     82.17 o 
  -3   0  14       26.88       17.13      4.11 o 
  -2   0  14    20963.60    20931.30    233.12 o 
  -1   0  14      301.57      396.11     10.22 o 
   0   0  14     6219.35     6013.12     69.19 o 
   1   0  14     3526.66     3283.79     48.89 o 
   2   0  14     4690.45     4799.50     55.55 o 
   3   0  14     1211.04     1024.04     26.23 o 
   4   0  14        9.06        7.24      3.15 o 
   5   0  14      870.89      792.24     15.47 o 
   6   0  14       22.60        5.65      4.87 o 
   7   0  14     1156.48     1131.64     23.99 o 
   8   0  14        0.34        0.78      5.91 o 
   9   0  14        1.65       -4.81      5.83 o 
  10   0  14      100.03      102.32     20.09 o 
 -12   1  14      250.91      247.03     15.77 o 
 -11   1  14      396.92      382.96     15.52 o 
 -10   1  14      886.62      925.04     20.59 o 
  -9   1  14       40.60       40.03      7.98 o 
  -8   1  14     3186.61     3158.04     41.96 o 
  -7   1  14      282.25      300.03      8.57 o 
  -6   1  14     7851.93     7885.30     64.20 o 
  -5   1  14     2388.43     2366.80     22.06 o 
  -4   1  14     6139.91     5978.90     48.64 o 
  -3   1  14    10216.69    10429.34     79.62 o 
  -2   1  14     1129.15     1168.95     14.23 o 
  -1   1  14    11623.90    11614.17     82.11 o 
   0   1  14     1524.79     1327.02     12.96 o 
   1   1  14    11535.38    11440.47     80.89 o 
   2   1  14     1543.17     1427.85     14.43 o 
   3   1  14     1312.98     1170.83     11.86 o 
   4   1  14     1110.80     1057.68     12.13 o 
   5   1  14        1.38        3.01      2.87 o 
   6   1  14      690.08      628.63     12.30 o 
   7   1  14       42.59       22.21      4.24 o 
   8   1  14      142.93      134.93      8.75 o 
   9   1  14       53.78       67.46      7.66 o 
  10   1  14       22.15       15.98      7.19 o 
 -11   2  14      247.92      223.06     13.79 o 
 -10   2  14      155.94      158.79     20.03 o 
  -9   2  14      816.51      855.72     36.74 o 
  -8   2  14       72.32       83.78     37.10 o 
  -7   2  14     2140.59     2142.99     47.89 o 
  -6   2  14      155.51      173.19     17.24 o 
  -5   2  14     1813.33     1842.06     28.33 o 
  -4   2  14     4067.76     4068.86     42.44 o 
  -3   2  14     1097.57     1300.59     20.02 o 
  -2   2  14     4506.25     4383.62     41.68 o 
  -1   2  14      257.86      275.32      6.02 o 
   0   2  14     2254.85     2226.12     20.50 o 
   1   2  14       49.32       37.68      2.36 o 
   2   2  14     1598.83     1574.53     15.41 o 
   3   2  14      312.88      279.90      7.21 o 
   4   2  14       38.11       27.58      4.04 o 
   5   2  14      738.61      751.55     16.38 o 
   6   2  14       45.25       29.03      4.28 o 
   7   2  14      231.62      218.49      8.33 o 
   8   2  14        0.23       -4.48      3.78 o 
   9   2  14       14.60       12.76      6.35 o 
 -10   3  14      160.76      156.36     29.11 o 
  -9   3  14        1.78       -5.17     14.65 o 
  -8   3  14      511.54      486.46     38.33 o 
  -7   3  14       85.98      119.23     23.21 o 
  -6   3  14     1056.18     1065.69     35.94 o 
  -5   3  14      258.60      307.19     14.51 o 
  -4   3  14      145.80      144.77     10.78 o 
  -3   3  14      977.35     1010.09     24.83 o 
  -2   3  14      408.38      362.86     13.89 o 
  -1   3  14      384.41      388.85     10.98 o 
   0   3  14       68.16       50.29      5.37 o 
   1   3  14     1880.48     1831.82     24.26 o 
   2   3  14     1001.62      942.95     21.98 o 
   3   3  14     1714.74     1520.50     52.35 o 
   4   3  14       73.63       54.90      7.43 o 
   5   3  14       30.47       21.13      6.31 o 
   6   3  14       50.76       43.51      5.05 o 
   7   3  14       21.89       23.25      5.91 o 
   8   3  14       21.46       17.35      7.01 o 
  -8   4  14       34.25       -2.06     16.45 o 
  -7   4  14       20.10       13.45     10.74 o 
  -6   4  14        0.50       -1.16      8.65 o 
  -5   4  14        4.00        4.20      8.14 o 
  -4   4  14      163.03      194.25     18.27 o 
  -3   4  14       61.80       61.17      8.00 o 
  -2   4  14       85.51       94.71      9.43 o 
  -1   4  14       90.92      100.29      8.37 o 
   0   4  14       13.98       13.47      9.36 o 
   1   4  14        7.82        5.92      5.89 o 
   2   4  14       14.38       23.92      7.76 o 
   3   4  14       53.18       64.65      8.87 o 
   4   4  14        9.69        7.26      6.30 o 
   5   4  14       32.90       37.31      8.08 o 
   6   4  14        1.52       -0.47     10.13 o 
  -4   5  14       20.48       30.57     11.73 o 
  -3   5  14        0.62        6.65      9.57 o 
  -2   5  14        2.84        6.02      6.47 o 
  -1   5  14        2.13       -0.71      6.83 o 
   0   5  14        1.43        5.27      6.36 o 
   1   5  14       13.33        9.37      7.03 o 
   2   5  14        3.72       14.63      8.42 o 
 -12   1  15        2.13       -0.32      8.40 o 
 -11   1  15       27.59       26.99     11.07 o 
 -10   1  15        0.68       -3.74      5.32 o 
  -9   1  15        0.08       -1.77      4.74 o 
  -8   1  15       73.50       91.01     10.39 o 
  -7   1  15        1.77        9.45      3.21 o 
  -6   1  15      162.00      179.99      6.15 o 
  -5   1  15       14.19       19.26      2.67 o 
  -4   1  15      844.41      819.78     11.15 o 
  -3   1  15        2.48        4.24      1.73 o 
  -2   1  15        4.30       -0.21      1.97 o 
  -1   1  15       78.06       69.93      2.53 o 
   0   1  15      174.33      187.22      4.32 o 
   1   1  15      490.69      516.56      7.56 o 
   2   1  15      259.09      271.05      6.94 o 
   3   1  15      414.58      447.16      6.91 o 
   4   1  15        6.79        7.09      2.35 o 
   5   1  15        6.18        3.13      3.10 o 
   6   1  15       39.29       36.64      4.56 o 
   7   1  15       66.18       63.06      5.90 o 
   8   1  15       33.46       47.40      6.61 o 
   9   1  15        1.90        2.25      5.03 o 
 -11   2  15       38.62       40.58     10.38 o 
 -10   2  15        2.76       14.07     18.17 o 
  -9   2  15       16.69        5.07      7.50 o 
  -8   2  15      156.12      147.20     12.39 o 
  -7   2  15       50.02       43.27     12.04 o 
  -6   2  15       23.37       19.98      4.59 o 
  -5   2  15      214.21      194.86      8.21 o 
  -4   2  15       92.86      105.07      7.44 o 
  -3   2  15      501.18      485.97      9.47 o 
  -2   2  15      731.68      716.57      9.56 o 
  -1   2  15       54.33       57.58      2.39 o 
   0   2  15      614.95      602.69      6.92 o 
   1   2  15      322.92      299.56      5.11 o 
   2   2  15       84.95      107.68      4.16 o 
   3   2  15       22.12       15.29      3.03 o 
   4   2  15        0.26        0.79      2.84 o 
   5   2  15       55.71       67.08      5.00 o 
   6   2  15       11.09        5.07      3.36 o 
   7   2  15      134.27      163.26     11.52 o 
   8   2  15       14.87       16.68      4.44 o 
   9   2  15        3.60        9.30      6.53 o 
 -10   3  15       14.65       15.91     15.91 o 
  -9   3  15        1.53       19.03     16.51 o 
  -8   3  15       89.95       72.48     20.22 o 
  -7   3  15        0.91       -4.96      7.85 o 
  -6   3  15      298.10      272.40     20.09 o 
  -5   3  15       39.74       43.78      8.32 o 
  -4   3  15      296.07      296.94     19.48 o 
  -3   3  15      120.86      129.09     10.44 o 
  -2   3  15       46.57       56.48      6.27 o 
  -1   3  15      311.95      304.31      9.93 o 
   0   3  15        0.64        5.18      3.86 o 
   1   3  15      236.79      279.62      9.74 o 
   2   3  15      110.82      122.11      9.44 o 
   3   3  15      304.12      342.67     20.06 o 
   4   3  15        0.44        7.90      5.10 o 
   5   3  15       17.72       34.17      6.97 o 
   6   3  15        7.72        7.55      4.03 o 
   7   3  15        1.01       -0.96      4.52 o 
   8   3  15       31.94       40.15      7.92 o 
  -8   4  15        0.77        6.47     10.05 o 
  -7   4  15       81.07      102.38     16.46 o 
  -6   4  15       38.14       50.51     12.81 o 
  -5   4  15       73.82       66.46     26.72 o 
  -4   4  15       47.92       71.23      9.79 o 
  -3   4  15        0.99        4.69      6.42 o 
  -2   4  15      125.06      135.56     12.01 o 
  -1   4  15       50.30       56.26      7.08 o 
   0   4  15      124.33      142.85     10.88 o 
   1   4  15        7.90       -2.37      5.58 o 
   2   4  15       72.08       79.30     12.25 o 
   3   4  15       79.01       82.86      9.79 o 
   4   4  15       90.63       61.85      9.22 o 
   5   4  15        0.73       -8.02      5.35 o 
   6   4  15        3.02        2.70      9.58 o 
  -4   5  15        0.11       -5.55      8.39 o 
  -3   5  15       11.54        5.07      9.76 o 
  -2   5  15        1.05       11.84      6.80 o 
  -1   5  15       26.69       12.79      7.99 o 
   0   5  15        1.08       -5.15      6.54 o 
   1   5  15        4.20       -2.36      7.29 o 
 -12   0  16      438.21      453.62     28.78 o 
 -11   0  16      367.04      332.95     20.24 o 
 -10   0  16     2926.51     2971.63     55.42 o 
  -9   0  16      529.73      471.15     15.36 o 
  -8   0  16     2243.03     2276.21     33.50 o 
  -7   0  16     1560.21     1536.03     28.11 o 
  -6   0  16     5037.84     5135.72     58.10 o 
  -5   0  16     3980.40     3512.69     44.08 o 
  -4   0  16     5252.71     5737.58     69.56 o 
  -3   0  16     7689.06     7207.64     95.70 o 
  -2   0  16        6.87       16.04      2.86 o 
  -1   0  16     8970.32     8708.81     97.69 o 
   0   0  16      301.42      234.64      7.69 o 
   1   0  16     3676.18     3579.45     45.40 o 
   2   0  16     2727.77     2474.63     34.49 o 
   3   0  16      796.08      673.62     13.34 o 
   4   0  16     2144.86     2144.39     35.10 o 
   5   0  16       17.25        2.48      4.48 o 
   6   0  16      681.37      664.56     17.49 o 
   7   0  16       29.32       46.41      6.72 o 
   8   0  16       16.61       -2.18      5.21 o 
   9   0  16      136.20      159.67     13.43 o 
 -12   1  16      184.84      166.91     17.54 o 
 -11   1  16      631.54      647.28     20.22 o 
 -10   1  16      284.58      301.72     22.91 o 
  -9   1  16     1670.19     1688.75     31.42 o 
  -8   1  16       56.97       51.87      5.85 o 
  -7   1  16     2917.55     2859.52     29.68 o 
  -6   1  16     2952.23     2873.94     29.54 o 
  -5   1  16     1833.48     1917.02     20.05 o 
  -4   1  16     4176.77     3873.89     33.94 o 
  -3   1  16      110.20      144.73      4.43 o 
  -2   1  16     5735.51     5405.42     44.09 o 
  -1   1  16     1218.74      999.34     11.40 o 
   0   1  16     3017.80     2734.62     23.18 o 
   1   1  16     2171.76     1915.23     17.92 o 
   2   1  16     1421.00     1414.14     14.76 o 
   3   1  16     2577.67     2445.80     21.40 o 
   4   1  16      188.91      164.43      5.58 o 
   5   1  16     2604.02     2532.41     29.16 o 
   6   1  16      274.60      339.25      9.47 o 
   7   1  16      302.82      279.84     11.03 o 
   8   1  16      149.00      165.77      9.61 o 
   9   1  16       12.55       -4.32      4.86 o 
 -11   2  16      106.06       80.10     12.44 o 
 -10   2  16      459.47      463.98     37.40 o 
  -9   2  16       46.72       43.70      9.62 o 
  -8   2  16     1344.02     1301.29     89.52 o 
  -7   2  16       96.12       94.69      8.49 o 
  -6   2  16     1382.43     1424.42     25.55 o 
  -5   2  16      610.55      590.54     14.05 o 
  -4   2  16      544.21      511.60     12.29 o 
  -3   2  16     2549.42     2325.53     27.18 o 
  -2   2  16       23.80       29.14      2.84 o 
  -1   2  16     2737.35     2659.74     23.06 o 
   0   2  16     1458.92     1412.56     13.69 o 
   1   2  16      291.58      287.97      6.49 o 
   2   2  16      781.54      761.46     10.64 o 
   3   2  16      115.46      106.82      5.27 o 
   4   2  16      424.91      416.99     12.02 o 
   5   2  16       45.09       52.62      4.72 o 
   6   2  16      189.32      179.88      9.89 o 
   7   2  16       76.67       94.54      6.38 o 
   8   2  16       64.74       46.94      5.51 o 
   9   2  16       25.85       29.79      6.51 o 
 -10   3  16       50.93       30.90     19.69 o 
  -9   3  16      146.88      206.63     30.97 o 
  -8   3  16       48.78       70.86     14.07 o 
  -7   3  16       45.59       55.56     12.19 o 
  -6   3  16      222.87      250.61     19.21 o 
  -5   3  16      247.88      216.54     13.19 o 
  -4   3  16      225.34      257.02     13.80 o 
  -3   3  16       23.05       32.01      7.43 o 
  -2   3  16      972.20      969.24     22.01 o 
  -1   3  16       30.69       25.27      6.88 o 
   0   3  16      308.16      303.01     10.19 o 
   1   3  16      296.80      278.03     10.92 o 
   2   3  16        3.60        4.67      5.29 o 
   3   3  16      534.76      530.95     17.07 o 
   4   3  16       31.69       32.13      9.71 o 
   5   3  16      179.19      154.34     11.13 o 
   6   3  16        0.09       -2.40      4.29 o 
   7   3  16       15.62       16.44      5.21 o 
  -8   4  16      106.78      108.84     18.40 o 
  -7   4  16        2.61       -6.38      7.50 o 
  -6   4  16       92.26       84.80     14.94 o 
  -5   4  16        4.44        4.05      8.42 o 
  -4   4  16       14.60       26.97      8.20 o 
  -3   4  16       78.44       76.59     10.01 o 
  -2   4  16        2.16       11.83      5.67 o 
  -1   4  16      203.30      199.88     13.92 o 
   0   4  16       70.49       88.48     10.49 o 
   1   4  16       13.53        4.23      6.92 o 
   2   4  16        0.94        4.28      5.95 o 
   3   4  16        2.74        9.91      6.48 o 
   4   4  16        1.15        8.94      6.49 o 
   5   4  16        4.42        4.10     10.70 o 
  -3   5  16        2.74       -1.64     17.97 o 
  -2   5  16        6.99       10.84      6.71 o 
  -1   5  16        0.30       13.34      8.28 o 
   0   5  16        0.06        0.56      8.34 o 
   1   5  16        0.04       -0.05      9.29 o 
 -12   1  17       19.71       17.77     10.38 o 
 -11   1  17       19.36       20.49      7.26 o 
 -10   1  17       13.49       11.66      7.34 o 
  -9   1  17      452.95      437.09     22.87 o 
  -8   1  17      154.66      167.61     10.76 o 
  -7   1  17       10.99       12.76      4.24 o 
  -6   1  17      200.43      212.13      8.00 o 
  -5   1  17       95.73       95.07      4.45 o 
  -4   1  17      759.67      774.09     11.21 o 
  -3   1  17      957.39     1008.12     14.85 o 
  -2   1  17       48.37       58.73      3.42 o 
  -1   1  17        1.18        3.28      1.78 o 
   0   1  17       24.57       29.80      2.84 o 
   1   1  17      295.41      327.22      6.20 o 
   2   1  17        0.62        2.18      2.10 o 
   3   1  17      235.58      254.34      5.83 o 
   4   1  17       24.90       27.10      3.42 o 
   5   1  17       16.00       41.77      4.58 o 
   6   1  17       62.65       64.97      5.39 o 
   7   1  17        0.74       -3.53      4.25 o 
   8   1  17        0.08       -0.90      4.88 o 
   9   1  17        7.04        9.57      5.52 o 
 -11   2  17       15.88       15.45     19.56 o 
 -10   2  17      103.27       77.73     11.69 o 
  -9   2  17       22.42       23.22      8.59 o 
  -8   2  17      610.72      571.78     37.04 o 
  -7   2  17       24.57       20.84      5.26 o 
  -6   2  17      651.66      587.73     15.03 o 
  -5   2  17      423.17      415.79     11.92 o 
  -4   2  17        3.93       19.44      4.18 o 
  -3   2  17      698.55      675.20     16.65 o 
  -2   2  17        0.67       -0.14      2.04 o 
  -1   2  17       81.26       73.88      3.52 o 
   0   2  17       18.81       20.47      2.74 o 
   1   2  17      106.38      112.13      4.70 o 
   2   2  17       53.35       63.46      4.07 o 
   3   2  17      430.48      471.16      9.80 o 
   4   2  17        5.98       10.79      3.37 o 
   5   2  17       75.29       76.57      5.45 o 
   6   2  17       25.04       37.49      4.80 o 
   7   2  17       35.63       35.46      5.04 o 
   8   2  17       24.22       27.47      5.07 o 
 -10   3  17       22.45       13.26     16.31 o 
  -9   3  17      116.95       78.36     15.12 o 
  -8   3  17       34.24       32.36     11.43 o 
  -7   3  17       40.40       26.92     10.07 o 
  -6   3  17       25.05       17.19     20.39 o 
  -5   3  17       57.44       51.71      8.16 o 
  -4   3  17      251.35      247.74     13.77 o 
  -3   3  17      104.60      102.10     10.19 o 
  -2   3  17       87.40       84.29      8.16 o 
  -1   3  17        0.15       -0.29      3.91 o 
   0   3  17       11.44       18.66      4.47 o 
   1   3  17        0.72        0.24      4.54 o 
   2   3  17        2.07        1.75      4.94 o 
   3   3  17      180.74      184.92     18.97 o 
   4   3  17       27.54       27.25      6.41 o 
   5   3  17       44.32       55.38      8.22 o 
   6   3  17        0.01        7.92      4.34 o 
   7   3  17        0.90       -5.02      4.91 o 
  -8   4  17       11.88       14.28     17.67 o 
  -7   4  17        1.25       -5.51      9.03 o 
  -6   4  17        3.67        5.68      9.13 o 
  -5   4  17        0.82        1.23      8.61 o 
  -4   4  17      143.11      131.37     13.97 o 
  -3   4  17        2.83        0.18      6.54 o 
  -2   4  17        1.90        4.53      5.47 o 
  -1   4  17       64.38       63.76      9.82 o 
   0   4  17        1.12        6.69      5.96 o 
   1   4  17       34.40       22.50     10.27 o 
   2   4  17        0.13       -2.98      5.48 o 
   3   4  17       40.47       32.77      7.62 o 
   4   4  17       55.65       42.94      8.67 o 
   5   4  17        5.32        6.96      7.44 o 
  -2   5  17        0.61        0.77      6.71 o 
  -1   5  17        3.02        3.16      7.10 o 
   0   5  17       13.13        7.12      7.87 o 
 -12   0  18       59.21       46.33     39.95 o 
 -11   0  18     1199.23     1279.70     55.95 o 
 -10   0  18        7.94       -1.75      5.90 o 
  -9   0  18     2369.43     2423.57     40.23 o 
  -8   0  18     1428.39     1261.92     29.38 o 
  -7   0  18     4364.78     4341.47     67.61 o 
  -6   0  18     4061.39     3859.50     46.35 o 
  -5   0  18     2742.12     2793.47     39.49 o 
  -4   0  18     6551.02     6697.04     88.64 o 
  -3   0  18      158.45      150.32      7.81 o 
  -2   0  18    12967.60    13318.43    133.42 o 
  -1   0  18     1269.09     1083.86     18.69 o 
   0   0  18     4609.98     4601.08     56.53 o 
   1   0  18     6184.72     5982.87     71.38 o 
   2   0  18     1725.57     1670.83     24.49 o 
   3   0  18      854.23      890.25     23.17 o 
   4   0  18      700.46      857.81     16.74 o 
   5   0  18       93.20       55.25      6.58 o 
   6   0  18      218.26      282.14     12.39 o 
   7   0  18      457.52      405.75     14.89 o 
   8   0  18        2.19       -0.53      5.02 o 
   9   0  18        4.30       10.77      7.62 o 
 -12   1  18      397.28      385.64     19.15 o 
 -11   1  18       74.73       63.63      8.78 o 
 -10   1  18     1356.30     1354.98     57.17 o 
  -9   1  18       40.30       32.27      9.96 o 
  -8   1  18     1996.70     2025.70     30.23 o 
  -7   1  18     1650.28     1564.54     23.03 o 
  -6   1  18     2429.41     2625.63     29.41 o 
  -5   1  18     5231.16     4915.36     42.39 o 
  -4   1  18        0.82        5.79      2.20 o 
  -3   1  18     5150.69     4886.55     57.03 o 
  -2   1  18      328.91      228.30      6.15 o 
  -1   1  18     4993.26     4902.77     40.27 o 
   0   1  18      558.43      477.93      7.47 o 
   1   1  18      813.03      802.89     10.39 o 
   2   1  18     1889.80     1781.56     17.94 o 
   3   1  18        5.17       14.27      2.63 o 
   4   1  18      661.83      610.31     11.83 o 
   5   1  18       69.30       96.40      5.92 o 
   6   1  18      420.68      385.45     10.23 o 
   7   1  18       38.75       64.14      6.90 o 
   8   1  18        6.32       -0.96      4.79 o 
   9   1  18       17.92       16.61      7.40 o 
 -11   2  18      386.98      386.62     60.64 o 
 -10   2  18        0.04        7.33      7.93 o 
  -9   2  18      741.01      764.03     22.84 o 
  -8   2  18      212.03      222.83     15.14 o 
  -7   2  18     1405.37     1294.46     24.78 o 
  -6   2  18     1422.89     1488.29     27.08 o 
  -5   2  18     1161.58     1185.54     22.13 o 
  -4   2  18     2052.47     2156.80     32.79 o 
  -3   2  18       57.48       62.70      5.36 o 
  -2   2  18     1867.58     1912.14     22.68 o 
  -1   2  18       32.16       34.03      4.01 o 
   0   2  18     1758.19     1722.11     19.86 o 
   1   2  18     1207.06     1197.98     17.88 o 
   2   2  18      492.71      446.44      9.00 o 
   3   2  18      543.69      496.74     12.54 o 
   4   2  18       51.00       34.57      4.59 o 
   5   2  18       66.96       61.71      5.22 o 
   6   2  18       16.99       27.77      4.45 o 
   7   2  18       17.03       14.74      4.36 o 
   8   2  18       16.74       13.42      7.50 o 
 -10   3  18      132.73      157.72     19.35 o 
  -9   3  18        5.29        9.16     12.17 o 
  -8   3  18      287.60      324.23     23.09 o 
  -7   3  18        1.02       11.34      9.00 o 
  -6   3  18      256.67      273.56     20.03 o 
  -5   3  18      129.56      133.36     11.49 o 
  -4   3  18        7.02        9.79      6.39 o 
  -3   3  18     1085.41     1083.96     27.40 o 
  -2   3  18       34.33       40.02      6.65 o 
  -1   3  18      110.26      108.33      8.08 o 
   0   3  18        6.67        1.17      4.05 o 
   1   3  18       15.43       17.46      5.83 o 
   2   3  18       61.13       75.39      8.37 o 
   3   3  18       63.07       65.52      8.18 o 
   4   3  18       14.20        9.14      5.69 o 
   5   3  18       22.76       23.23      4.19 o 
   6   3  18       46.10       44.61      5.97 o 
   7   3  18        8.18        5.67      5.29 o 
  -8   4  18        2.72       14.99     10.93 o 
  -7   4  18       54.58       44.57     13.01 o 
  -6   4  18       62.57       77.73     15.17 o 
  -5   4  18       62.84       44.37     12.11 o 
  -4   4  18       94.25      100.57     11.57 o 
  -3   4  18       35.64       48.94      9.38 o 
  -2   4  18       27.63       34.40      7.61 o 
  -1   4  18       16.10       10.61      5.45 o 
   0   4  18       48.93       52.31     10.21 o 
   1   4  18       77.49       63.69      9.02 o 
   2   4  18       24.57       19.55      6.98 o 
   3   4  18       69.23       64.60      9.36 o 
   4   4  18       58.87       48.01      9.05 o 
   5   4  18        1.19        4.55      7.66 o 
 -12   1  19       12.69       15.76      7.84 o 
 -11   1  19        9.06       24.68      7.22 o 
 -10   1  19        9.77       22.09      8.87 o 
  -9   1  19       62.60       50.36      9.15 o 
  -8   1  19      196.70      180.02     10.08 o 
  -7   1  19        0.09        0.20      3.30 o 
  -6   1  19        0.29       12.51      4.07 o 
  -5   1  19        3.69        5.06      2.98 o 
  -4   1  19        0.95        2.38      2.83 o 
  -3   1  19      224.80      226.07      6.74 o 
  -2   1  19       17.67       16.57      2.88 o 
  -1   1  19      690.41      747.19     10.98 o 
   0   1  19      241.04      249.40      5.61 o 
   1   1  19       60.21       62.95      3.55 o 
   2   1  19      180.98      216.71      5.86 o 
   3   1  19       15.54       20.48      2.94 o 
   4   1  19       26.87       59.77      5.51 o 
   5   1  19      157.61      150.62      6.97 o 
   6   1  19        7.72       16.07      4.55 o 
   7   1  19       49.33       62.54      6.98 o 
   8   1  19       70.22       86.85      8.21 o 
   9   1  19        4.11       -7.58      5.47 o 
 -11   2  19       43.30       24.69      9.71 o 
 -10   2  19        0.02       10.07      6.90 o 
  -9   2  19       82.79       83.24      9.62 o 
  -8   2  19      164.88      161.29     11.32 o 
  -7   2  19       68.84       78.04      8.86 o 
  -6   2  19      238.31      230.73     16.02 o 
  -5   2  19       98.65       89.81      6.97 o 
  -4   2  19      242.97      234.24     13.85 o 
  -3   2  19       47.68       41.22      5.24 o 
  -2   2  19       96.93       84.98      4.73 o 
  -1   2  19       49.18       36.65      3.65 o 
   0   2  19      578.55      620.33     11.23 o 
   1   2  19      231.47      261.23      7.49 o 
   2   2  19       98.98      111.34      5.61 o 
   3   2  19      283.15      302.36      9.32 o 
   4   2  19        0.16        4.97      3.65 o 
   5   2  19       43.96       53.90      5.40 o 
   6   2  19        1.33        5.54      4.04 o 
   7   2  19        0.99       -0.34      4.88 o 
   8   2  19        7.98       10.78      9.09 o 
 -10   3  19       46.84       31.33     11.79 o 
  -9   3  19        5.62       14.49     10.31 o 
  -8   3  19      169.98      149.77     17.90 o 
  -7   3  19       13.17       19.63      9.41 o 
  -6   3  19       87.16       85.69     24.73 o 
  -5   3  19       61.74       70.97     11.27 o 
  -4   3  19       22.26       19.57      6.77 o 
  -3   3  19      178.32      201.25     13.14 o 
  -2   3  19        2.28        2.67      6.18 o 
  -1   3  19      414.52      438.88     15.13 o 
   0   3  19        8.10       10.97      4.87 o 
   1   3  19      142.89      162.93     10.60 o 
   2   3  19        9.52       14.10      5.50 o 
   3   3  19       12.49        8.53      5.41 o 
   4   3  19        4.72        3.51      5.12 o 
   5   3  19        0.16        3.33      4.76 o 
   6   3  19        6.15        5.34      4.64 o 
   7   3  19        4.47        9.33      5.61 o 
  -7   4  19       94.94       70.66     14.61 o 
  -6   4  19       12.19       -1.86      8.78 o 
  -5   4  19       31.05       27.59     10.68 o 
  -4   4  19       63.06       62.95     10.08 o 
  -3   4  19       12.05        0.56      6.26 o 
  -2   4  19       81.47       81.47      9.31 o 
  -1   4  19        7.83        8.31      5.72 o 
   0   4  19        9.00        0.95      5.54 o 
   1   4  19        1.26        1.58      7.10 o 
   2   4  19        4.35       -5.38      5.65 o 
   3   4  19        0.61       -2.61      5.87 o 
   4   4  19       36.54       40.76      9.72 o 
 -12   0  20      501.74      508.41     37.47 o 
 -11   0  20        1.50       -4.99      7.12 o 
 -10   0  20     1355.97     1445.65     59.74 o 
  -9   0  20       43.75       39.32      6.88 o 
  -8   0  20      368.14      413.16     16.73 o 
  -7   0  20     4171.36     4111.46     89.22 o 
  -6   0  20      328.42      308.05     13.77 o 
  -5   0  20     4499.93     4340.66     57.07 o 
  -4   0  20       87.75      131.70      7.38 o 
  -3   0  20     2982.38     2597.59     37.72 o 
  -2   0  20     3317.88     3124.41     38.14 o 
  -1   0  20     1446.97     1294.67     21.84 o 
   0   0  20     3281.66     3139.41     46.07 o 
   1   0  20        1.88        3.29      3.53 o 
   2   0  20     2987.25     2781.63     35.62 o 
   3   0  20       78.38       73.13      7.75 o 
   4   0  20     1980.26     1995.96     32.75 o 
   5   0  20      346.23      439.71     14.33 o 
   6   0  20      104.04       94.25      9.72 o 
   7   0  20      213.14      232.21     12.34 o 
   8   0  20        7.89        1.99      5.58 o 
   9   0  20       84.54       95.62     19.76 o 
 -12   1  20       29.37       17.81      7.69 o 
 -11   1  20      829.30      832.14     22.79 o 
 -10   1  20       45.09       29.86      8.50 o 
  -9   1  20     1526.26     1531.07     42.98 o 
  -8   1  20      395.18      399.54     16.23 o 
  -7   1  20      286.27      309.53     10.77 o 
  -6   1  20     2486.58     2397.22     32.35 o 
  -5   1  20      404.24      480.95     11.48 o 
  -4   1  20     3543.09     3334.32     38.53 o 
  -3   1  20      106.71       96.27      4.93 o 
  -2   1  20     2161.51     2203.93     23.49 o 
  -1   1  20     2884.52     2842.33     26.26 o 
   0   1  20     1053.37     1023.71     12.22 o 
   1   1  20     1531.78     1516.83     16.18 o 
   2   1  20       19.54        6.96      2.60 o 
   3   1  20      678.21      631.90     10.56 o 
   4   1  20       26.97       52.83      5.30 o 
   5   1  20      141.13      121.44      6.66 o 
   6   1  20      143.11      187.87      8.72 o 
   7   1  20       48.15       24.68      5.79 o 
   8   1  20       37.36       49.53      6.93 o 
 -11   2  20        0.56       15.50     12.10 o 
 -10   2  20      545.49      574.42     25.27 o 
  -9   2  20      138.56      152.59     11.71 o 
  -8   2  20      378.75      395.69     16.40 o 
  -7   2  20      825.99      833.23     25.76 o 
  -6   2  20       11.28       15.83      5.35 o 
  -5   2  20     2045.39     2059.19     33.11 o 
  -4   2  20        0.42       -2.36      3.43 o 
  -3   2  20     1809.50     1766.10     28.91 o 
  -2   2  20      662.32      624.27     12.11 o 
  -1   2  20     1159.26     1126.97     18.26 o 
   0   2  20      915.57      876.56     14.79 o 
   1   2  20      171.92      153.77      6.22 o 
   2   2  20     1078.13      996.03     16.77 o 
   3   2  20       10.12       30.49      5.60 o 
   4   2  20      748.85      646.20     13.85 o 
   5   2  20       88.34       95.38      6.60 o 
   6   2  20      122.11       89.27      6.82 o 
   7   2  20       21.54       23.20      5.24 o 
   8   2  20        4.30        9.20      6.16 o 
 -10   3  20        3.06       10.09     10.79 o 
  -9   3  20      191.68      157.57     18.65 o 
  -8   3  20      106.12      109.29     16.12 o 
  -7   3  20      345.99      379.94     31.96 o 
  -6   3  20      349.60      389.97     17.25 o 
  -5   3  20      134.35      153.07     20.36 o 
  -4   3  20      180.51      168.85     21.15 o 
  -3   3  20      205.16      195.99     13.12 o 
  -2   3  20      650.59      615.05     23.61 o 
  -1   3  20      431.13      455.35     15.59 o 
   0   3  20        9.60        6.78      4.52 o 
   1   3  20      101.10      105.14      9.45 o 
   2   3  20       18.60       15.24      5.93 o 
   3   3  20      238.23      226.26     18.80 o 
   4   3  20       13.82        9.57      5.98 o 
   5   3  20       22.67       16.75      4.73 o 
   6   3  20       18.60       20.22      5.87 o 
  -7   4  20        8.14        3.56     16.88 o 
  -6   4  20        1.05       -6.55      8.48 o 
  -5   4  20       44.19       63.27     14.15 o 
  -4   4  20        5.50        0.40      6.49 o 
  -3   4  20      106.91       91.35     11.30 o 
  -2   4  20       18.62       21.42      8.50 o 
  -1   4  20       72.84       66.34      8.15 o 
   0   4  20        1.00        2.51      5.91 o 
   1   4  20        2.32        3.52      5.66 o 
   2   4  20       17.41       17.15      6.92 o 
   3   4  20       14.06        8.08      7.69 o 
   4   4  20       60.73       54.63     10.42 o 
 -11   1  21        4.86       17.18      7.94 o 
 -10   1  21        0.65        2.24     10.44 o 
  -9   1  21       69.56       83.00     10.40 o 
  -8   1  21       26.42       15.47      6.47 o 
  -7   1  21       75.34       71.11     16.90 o 
  -6   1  21      206.38      234.46      8.89 o 
  -5   1  21       50.71       60.69      6.59 o 
  -4   1  21      166.31      153.67      7.54 o 
  -3   1  21        6.35        5.74      3.49 o 
  -2   1  21        6.66        7.57      2.74 o 
  -1   1  21      261.01      292.77      7.39 o 
   0   1  21       19.49       25.67      2.81 o 
   1   1  21        1.85        8.35      2.51 o 
   2   1  21       60.97       58.90      4.06 o 
   3   1  21       50.50       58.27      4.24 o 
   4   1  21      200.52      218.26      7.95 o 
   5   1  21        0.67       -4.42      3.18 o 
   6   1  21        9.49       13.25      4.58 o 
   7   1  21       19.85       14.13      5.51 o 
   8   1  21       22.05       19.35      6.01 o 
 -11   2  21        5.37       15.18      9.03 o 
 -10   2  21      110.27      102.33     13.36 o 
  -9   2  21        9.45        4.05      6.26 o 
  -8   2  21      147.92      134.66     12.73 o 
  -7   2  21       39.56       32.34      5.97 o 
  -6   2  21        0.99        0.07      4.43 o 
  -5   2  21      147.24      158.96      8.97 o 
  -4   2  21        1.75       -3.29      5.50 o 
  -3   2  21      979.44      995.28     18.54 o 
  -2   2  21       38.64       45.14      4.43 o 
  -1   2  21       33.28       21.25      4.53 o 
   0   2  21       93.71      101.38      5.32 o 
   1   2  21        0.10        2.03      2.98 o 
   2   2  21       27.77       44.00      6.10 o 
   3   2  21       48.02       52.14      5.75 o 
   4   2  21        2.53        1.34      3.57 o 
   5   2  21        0.86       -0.91      3.75 o 
   6   2  21        3.70       10.18      4.40 o 
   7   2  21        0.95        6.48      5.50 o 
  -9   3  21       73.89       74.50     18.20 o 
  -8   3  21       16.58       30.66     11.15 o 
  -7   3  21       54.28       45.09     12.24 o 
  -6   3  21       48.62       50.66      8.82 o 
  -5   3  21        1.55        5.43      5.96 o 
  -4   3  21      243.45      237.93     14.52 o 
  -3   3  21        2.87        5.85      6.38 o 
  -2   3  21       36.58       43.87      7.12 o 
  -1   3  21       87.81       96.20     10.36 o 
   0   3  21       22.09       13.45     11.08 o 
   1   3  21       91.60       74.34      8.54 o 
   2   3  21        4.93       11.68      6.02 o 
   3   3  21       60.36       73.86     10.31 o 
   4   3  21        1.39        5.92      5.85 o 
   5   3  21        7.68        4.09      4.37 o 
   6   3  21        0.01       -1.76      5.15 o 
  -7   4  21       21.31       26.55     11.76 o 
  -6   4  21        0.44       -2.94      8.30 o 
  -5   4  21       86.59       87.69     14.88 o 
  -4   4  21        0.57       -3.11      6.37 o 
  -3   4  21        3.60       10.41      7.60 o 
  -2   4  21       31.05       36.10      7.71 o 
  -1   4  21       20.73       22.45      7.04 o 
   0   4  21       18.32       13.81      6.65 o 
   1   4  21       13.54       17.14      6.52 o 
   2   4  21       10.29       12.42      6.86 o 
   3   4  21        3.62        5.54      8.48 o 
 -12   0  22        3.40        4.18     12.67 o 
 -11   0  22      940.18      928.39     38.59 o 
 -10   0  22      149.11      169.89     16.30 o 
  -9   0  22     1476.37     1472.99     29.67 o 
  -8   0  22      890.04      888.96     24.96 o 
  -7   0  22      740.89      839.55     31.37 o 
  -6   0  22     4911.53     4533.64    132.32 o 
  -5   0  22      182.97      125.05      8.74 o 
  -4   0  22     3925.94     3892.50     52.98 o 
  -3   0  22     1365.78     1187.67     22.59 o 
  -2   0  22     2332.60     2362.95     31.58 o 
  -1   0  22      902.84      772.22     16.37 o 
   0   0  22      231.98      221.68      9.19 o 
   1   0  22      922.25      863.74     19.25 o 
   2   0  22       31.63       48.69      5.27 o 
   3   0  22      299.09      264.64      9.78 o 
   4   0  22      301.17      337.38     11.25 o 
   5   0  22      424.64      340.59     13.10 o 
   6   0  22      159.64      176.45     10.80 o 
   7   0  22       53.66       25.10      6.76 o 
   8   0  22        4.31        6.06      6.02 o 
 -11   1  22       57.35       73.59     13.93 o 
 -10   1  22      732.39      746.70     39.02 o 
  -9   1  22      632.78      626.26     21.87 o 
  -8   1  22      975.02     1023.04     27.98 o 
  -7   1  22     2050.59     1971.08     33.60 o 
  -6   1  22      727.77      780.18     18.61 o 
  -5   1  22     3672.23     3737.85     46.44 o 
  -4   1  22       19.26       19.28      4.12 o 
  -3   1  22     1970.79     2028.65     30.25 o 
  -2   1  22     1553.28     1527.86     18.76 o 
  -1   1  22     1220.97     1278.34     16.73 o 
   0   1  22     1479.29     1394.74     16.76 o 
   1   1  22       25.37       18.74      3.01 o 
   2   1  22     1098.76     1084.03     14.57 o 
   3   1  22       51.90       76.00      4.98 o 
   4   1  22        6.32        5.10      3.54 o 
   5   1  22       36.75       62.66      5.63 o 
   6   1  22        8.28        5.03      4.64 o 
   7   1  22       76.44       91.65      8.36 o 
   8   1  22        5.42        2.16      5.56 o 
 -11   2  22      246.34      280.97     29.54 o 
 -10   2  22       74.14       87.32     12.61 o 
  -9   2  22      361.46      419.02     24.15 o 
  -8   2  22      255.31      259.00     14.02 o 
  -7   2  22      186.29      200.28     10.62 o 
  -6   2  22      718.68      694.79     20.86 o 
  -5   2  22        6.03        0.57      4.25 o 
  -4   2  22      728.66      730.90     17.35 o 
  -3   2  22      393.85      346.18     16.00 o 
  -2   2  22      450.54      420.43     10.33 o 
  -1   2  22      195.94      159.12     10.25 o 
   0   2  22       63.61       51.77      4.51 o 
   1   2  22      263.05      266.01      8.20 o 
   2   2  22      148.62      152.22      7.68 o 
   3   2  22      119.63      125.66      7.39 o 
   4   2  22       28.63       28.78      5.23 o 
   5   2  22        0.22        7.87      4.19 o 
   6   2  22      118.12      112.08      9.11 o 
   7   2  22        6.45       -3.11      4.56 o 
  -9   3  22       40.70       57.22     13.44 o 
  -8   3  22       64.39       77.58     19.59 o 
  -7   3  22      235.02      244.58     20.60 o 
  -6   3  22        0.51        0.14      6.25 o 
  -5   3  22      279.60      299.25     16.05 o 
  -4   3  22        0.65        3.27      6.15 o 
  -3   3  22      138.85      165.18     12.80 o 
  -2   3  22       24.31       14.31      5.67 o 
  -1   3  22      113.18      110.83      9.61 o 
   0   3  22      205.92      221.23     12.29 o 
   1   3  22        1.02       -1.63      5.70 o 
   2   3  22      209.57      198.39     12.40 o 
   3   3  22        0.23       -4.17      5.10 o 
   4   3  22       14.19       10.76      4.00 o 
   5   3  22       17.29       19.23      5.12 o 
   6   3  22        0.20       -0.15      5.64 o 
  -7   4  22       15.50        0.30     11.44 o 
  -6   4  22        6.31        8.34     10.76 o 
  -5   4  22        0.01       11.00      9.88 o 
  -4   4  22        8.95        4.78      7.21 o 
  -3   4  22        4.63       -1.08      6.64 o 
  -2   4  22        6.00        6.12      5.92 o 
  -1   4  22        0.12        2.77      6.86 o 
   0   4  22        8.39        7.79      6.66 o 
   1   4  22       14.47       10.37      6.46 o 
   2   4  22        0.13        4.86      6.41 o 
   3   4  22        7.34        9.79      7.48 o 
 -11   1  23        2.39      -11.32      7.86 o 
 -10   1  23       50.89       49.09     14.39 o 
  -9   1  23       68.36       81.30     12.46 o 
  -8   1  23      132.70      117.81     14.46 o 
  -7   1  23       58.91       66.72      7.64 o 
  -6   1  23        4.90       12.09      5.66 o 
  -5   1  23      426.87      413.31     12.26 o 
  -4   1  23       45.51       50.67      5.70 o 
  -3   1  23      124.33      147.51      6.23 o 
  -2   1  23       14.75       18.09      3.48 o 
  -1   1  23      181.33      215.95      6.98 o 
   0   1  23        0.76        7.39      2.92 o 
   1   1  23      105.18      130.14      7.42 o 
   2   1  23       32.01       43.43      4.36 o 
   3   1  23       11.06       14.40      3.74 o 
   4   1  23      101.80      120.79      9.34 o 
   5   1  23       11.32       11.13      4.21 o 
   6   1  23       37.07       37.93      6.23 o 
   7   1  23        0.68        3.07      4.89 o 
 -10   2  23       15.68        4.51     12.00 o 
  -9   2  23       44.59       58.45     16.03 o 
  -8   2  23      249.37      221.71     13.29 o 
  -7   2  23      288.76      265.05     12.15 o 
  -6   2  23       29.60       23.50      5.64 o 
  -5   2  23       16.89       21.66      5.26 o 
  -4   2  23      103.06      111.56      7.90 o 
  -3   2  23      149.07      128.08      9.06 o 
  -2   2  23      325.36      338.67     13.53 o 
  -1   2  23       76.44       67.10      5.30 o 
   0   2  23       57.35       54.34      6.11 o 
   1   2  23       47.58       57.81      5.23 o 
   2   2  23       65.46       69.56      6.54 o 
   3   2  23       57.18       73.38      7.09 o 
   4   2  23        0.14        6.45      4.34 o 
   5   2  23        6.44        9.42      4.54 o 
   6   2  23       14.78       18.90      6.31 o 
   7   2  23        1.73        5.21      5.64 o 
  -9   3  23       25.80       28.00     11.76 o 
  -8   3  23       49.82       47.79     13.23 o 
  -7   3  23       68.49       71.38     13.64 o 
  -6   3  23       17.52       10.74      7.05 o 
  -5   3  23       75.03       63.51     14.09 o 
  -4   3  23        8.39        5.00      6.32 o 
  -3   3  23      111.86      102.65     11.14 o 
  -2   3  23        0.45        6.98      5.74 o 
  -1   3  23       43.42       38.20      7.13 o 
   0   3  23       14.67       22.45     11.17 o 
   1   3  23        0.09       -4.09      5.93 o 
   2   3  23       16.16       24.45      9.20 o 
   3   3  23        5.10        8.90      6.16 o 
   4   3  23       14.25       15.03      4.65 o 
   5   3  23        0.12        1.67      4.85 o 
  -6   4  23       12.50       12.14     10.64 o 
  -5   4  23        2.42        8.84      7.63 o 
  -4   4  23       21.89       25.11      8.68 o 
  -3   4  23        1.97        3.75      7.05 o 
  -2   4  23       15.98       22.27      6.92 o 
  -1   4  23        2.96       10.27      7.64 o 
   0   4  23       11.13       14.63      7.71 o 
   1   4  23        3.60        0.39      6.03 o 
   2   4  23        1.27       -9.28      6.46 o 
   3   4  23        9.82       15.09      8.16 o 
 -11   0  24      236.47      198.95     18.68 o 
 -10   0  24      718.69      766.28     25.50 o 
  -9   0  24     1089.20     1051.20     28.86 o 
  -8   0  24       34.03       53.64     10.95 o 
  -7   0  24     2233.88     2196.25     53.60 o 
  -6   0  24      131.34       83.57     11.74 o 
  -5   0  24     1901.20     1906.76     35.91 o 
  -4   0  24      698.36      651.64     18.47 o 
  -3   0  24      456.31      458.09     15.25 o 
  -2   0  24     2186.48     2256.73     33.98 o 
  -1   0  24      259.43      266.99     10.15 o 
   0   0  24     2637.44     2681.01     39.35 o 
   1   0  24       23.95       10.50      4.49 o 
   2   0  24      795.85      684.27     15.43 o 
   3   0  24        1.71       23.40      5.04 o 
   4   0  24       28.09        6.04      4.60 o 
   5   0  24      273.41      330.00     13.75 o 
   6   0  24        6.25       26.22      6.52 o 
   7   0  24      164.78      164.62     11.71 o 
 -11   1  24      344.80      357.30     23.14 o 
 -10   1  24      369.47      359.89     46.95 o 
  -9   1  24      364.96      417.53     18.17 o 
  -8   1  24      998.89      990.13     27.31 o 
  -7   1  24      306.10      258.71     11.90 o 
  -6   1  24     2853.84     2775.42     42.57 o 
  -5   1  24      391.12      370.45     13.01 o 
  -4   1  24     2225.53     2209.37     31.94 o 
  -3   1  24      685.05      618.04     11.76 o 
  -2   1  24       74.87       75.64      5.12 o 
  -1   1  24     2432.10     2302.79     29.02 o 
   0   1  24       64.47       55.28      6.34 o 
   1   1  24      808.29      760.83     13.65 o 
   2   1  24       99.73      133.39      6.26 o 
   3   1  24     1168.42     1084.72     18.85 o 
   4   1  24      268.12      309.73     10.44 o 
   5   1  24      116.06       95.03      8.23 o 
   6   1  24       58.96       66.08      8.08 o 
   7   1  24        0.15        7.80      5.95 o 
 -10   2  24      237.83      252.80     38.66 o 
  -9   2  24      230.67      247.78     28.22 o 
  -8   2  24      193.23      197.91     11.29 o 
  -7   2  24      482.84      466.27     15.44 o 
  -6   2  24        0.04       -5.49      4.43 o 
  -5   2  24     1242.48     1220.66     30.93 o 
  -4   2  24       15.09       11.22      7.00 o 
  -3   2  24      324.46      318.69     11.04 o 
  -2   2  24     1096.78     1126.68     18.56 o 
  -1   2  24       16.16        1.67      3.84 o 
   0   2  24      423.63      427.82     16.02 o 
   1   2  24       12.19        3.77      3.51 o 
   2   2  24       72.82       74.41      6.71 o 
   3   2  24       15.11       22.66      5.07 o 
   4   2  24       73.78       64.76      6.65 o 
   5   2  24        0.41        3.68      5.35 o 
   6   2  24        0.12        9.36      5.18 o 
  -9   3  24       32.88       24.17     10.94 o 
  -8   3  24      109.87      157.78     18.56 o 
  -7   3  24       51.59       27.63     11.54 o 
  -6   3  24       99.29      115.86      7.63 o 
  -5   3  24        5.67        2.11      6.35 o 
  -4   3  24      260.95      284.14     16.41 o 
  -3   3  24      218.25      209.26     20.09 o 
  -2   3  24      499.34      485.94     41.82 o 
  -1   3  24      102.89      135.60     10.76 o 
   0   3  24       23.08       20.34      6.18 o 
   1   3  24       65.37       61.01     14.69 o 
   2   3  24       18.68       27.95      8.34 o 
   3   3  24       52.35       41.83      9.07 o 
   4   3  24        1.43        2.74      4.34 o 
   5   3  24        6.48       10.46      5.46 o 
  -6   4  24       12.24        2.09      9.16 o 
  -5   4  24       40.19       60.97     10.68 o 
  -4   4  24        0.12        6.34      7.66 o 
  -3   4  24       42.94       34.72      9.36 o 
  -2   4  24       77.20       71.85      9.69 o 
  -1   4  24        1.63       -8.43      6.35 o 
   0   4  24        3.70        1.75      6.44 o 
   1   4  24        0.82       -2.75      7.90 o 
   2   4  24        1.27        2.31      7.26 o 
 -11   1  25       24.46       15.47     10.13 o 
 -10   1  25       43.92       25.07     15.02 o 
  -9   1  25       11.20       28.62      8.20 o 
  -8   1  25       33.03       42.95      8.53 o 
  -7   1  25        5.96        6.85      4.96 o 
  -6   1  25        3.61       13.34      5.56 o 
  -5   1  25       39.43       28.16      5.77 o 
  -4   1  25        9.75       20.97      5.37 o 
  -3   1  25       82.46       75.98      5.55 o 
  -2   1  25       18.02       19.45      4.08 o 
  -1   1  25       15.51       19.09      4.01 o 
   0   1  25        3.59        0.82      3.24 o 
   1   1  25      139.05      166.05      7.10 o 
   2   1  25      112.96      129.56      6.66 o 
   3   1  25        6.73       15.48      4.25 o 
   4   1  25        0.04        0.08      3.77 o 
   5   1  25       60.78       51.20      6.08 o 
   6   1  25       21.22       25.37      6.82 o 
   7   1  25        0.95        7.65      8.89 o 
 -10   2  25       13.02       15.66      9.46 o 
  -9   2  25       37.73       33.29      9.85 o 
  -8   2  25       27.31       37.84      7.04 o 
  -7   2  25      121.84      114.14     11.00 o 
  -6   2  25       89.26       88.61      8.15 o 
  -5   2  25      203.92      196.54     10.58 o 
  -4   2  25       75.93       67.61      9.28 o 
  -3   2  25      195.40      184.62     10.69 o 
  -2   2  25        3.61        4.87      4.20 o 
  -1   2  25      137.51      155.16      7.33 o 
   0   2  25      264.87      272.04      9.88 o 
   1   2  25        5.60        3.97      3.67 o 
   2   2  25       62.27       67.37      6.39 o 
   3   2  25        9.50       10.66      4.52 o 
   4   2  25       41.76       37.77      5.76 o 
   5   2  25        1.01        0.72      4.52 o 
   6   2  25        0.32        1.16      4.88 o 
  -9   3  25       19.88        2.05      9.69 o 
  -8   3  25       30.86       26.12     11.34 o 
  -7   3  25        6.03        8.33      9.78 o 
  -6   3  25       32.92       26.79      4.89 o 
  -5   3  25       40.19       26.19      7.96 o 
  -4   3  25      135.30      145.88     13.05 o 
  -3   3  25       29.99       36.79      8.80 o 
  -2   3  25        7.11       13.98      6.26 o 
  -1   3  25       32.77       49.11     10.32 o 
   0   3  25        0.77       -5.82      7.36 o 
   1   3  25       58.79       76.87     10.59 o 
   2   3  25        1.16        4.80      7.03 o 
   3   3  25        5.79        9.77      6.14 o 
   4   3  25       10.66       10.04      5.05 o 
  -5   4  25       13.42       26.50      8.93 o 
  -4   4  25        1.72       -5.66      6.94 o 
  -3   4  25       14.23       14.48      8.11 o 
  -2   4  25        9.88        9.90      6.53 o 
  -1   4  25       14.04       18.77      8.82 o 
   0   4  25       13.22        4.71      9.03 o 
   1   4  25        6.71        8.10      9.66 o 
 -11   0  26      306.11      300.36     22.08 o 
 -10   0  26      490.16      527.72     27.68 o 
  -9   0  26       72.91      102.23     15.62 o 
  -8   0  26      878.84      969.70     33.99 o 
  -7   0  26       27.17       26.38     31.53 o 
  -6   0  26     1812.21     1780.85     46.76 o 
  -5   0  26       31.74        9.66      7.38 o 
  -4   0  26     1158.43     1204.51     47.01 o 
  -3   0  26      547.10      559.57     19.51 o 
  -2   0  26       86.07       80.11      8.40 o 
  -1   0  26     1356.07     1341.87     29.13 o 
   0   0  26      128.46      159.16      9.03 o 
   1   0  26      602.62      569.09     14.12 o 
   2   0  26      618.42      720.79     16.46 o 
   3   0  26       15.99       32.25      5.62 o 
   4   0  26       18.31       34.69      5.93 o 
   5   0  26        0.42        5.06      5.48 o 
   6   0  26        0.89        2.69      5.89 o 
   7   0  26       21.27       26.65      7.53 o 
 -11   1  26      181.72      175.43     17.87 o 
 -10   1  26      216.65      217.05     18.71 o 
  -9   1  26      558.10      595.26     21.94 o 
  -8   1  26      153.54      159.60     12.64 o 
  -7   1  26      596.79      602.99     20.97 o 
  -6   1  26      331.79      287.73     12.70 o 
  -5   1  26      554.69      529.90     17.92 o 
  -4   1  26      842.14      777.77     19.30 o 
  -3   1  26      310.85      271.22      8.96 o 
  -2   1  26      839.57      764.26     14.84 o 
  -1   1  26       17.57       10.74      3.95 o 
   0   1  26      348.89      332.88      9.20 o 
   1   1  26      210.85      266.44      8.68 o 
   2   1  26       44.71       34.00      4.71 o 
   3   1  26      238.49      280.35     10.13 o 
   4   1  26        2.25       -2.51      3.78 o 
   5   1  26      143.56      125.97      8.08 o 
   6   1  26        0.45        3.47      5.31 o 
   7   1  26       45.26       63.90      9.61 o 
 -10   2  26      168.78      172.47     16.49 o 
  -9   2  26       93.05       99.39     12.97 o 
  -8   2  26      565.61      617.72     18.40 o 
  -7   2  26        1.09        1.54      5.02 o 
  -6   2  26      629.87      622.69     20.61 o 
  -5   2  26      210.71      227.29     11.40 o 
  -4   2  26      308.71      332.43     12.96 o 
  -3   2  26      203.01      225.73     10.54 o 
  -2   2  26       74.51       66.12      5.66 o 
  -1   2  26      360.09      375.08     13.28 o 
   0   2  26        5.27        9.53      3.86 o 
   1   2  26      260.10      244.52      9.19 o 
   2   2  26       71.82       86.22      6.98 o 
   3   2  26       90.58       65.93      6.60 o 
   4   2  26       15.45       18.98      5.33 o 
   5   2  26        0.01        3.66      4.69 o 
   6   2  26       33.06       26.15      6.72 o 
  -8   3  26        3.76       -7.07      9.22 o 
  -7   3  26      167.28      175.69     19.27 o 
  -6   3  26        3.26        6.95      7.38 o 
  -5   3  26       97.87       93.63     11.65 o 
  -4   3  26      110.67      111.95     11.94 o 
  -3   3  26        2.83        8.62      6.66 o 
  -2   3  26       44.30       39.54      8.27 o 
  -1   3  26        0.03       -1.98      5.43 o 
   0   3  26       74.60       68.11     19.10 o 
   1   3  26        7.70       -4.01      6.22 o 
   2   3  26       23.27       18.82      8.28 o 
   3   3  26       14.55       17.09      4.79 o 
   4   3  26       13.96        6.86      5.60 o 
  -5   4  26        7.40       22.49      8.71 o 
  -4   4  26       12.94        4.67      7.61 o 
  -3   4  26        0.19       -5.02      7.22 o 
  -2   4  26        9.91       -5.01      6.56 o 
  -1   4  26        4.96        0.13      8.58 o 
   0   4  26        0.49        9.11      8.82 o 
   1   4  26        7.96       -5.96      8.55 o 
 -11   1  27       23.46       27.54     10.50 o 
 -10   1  27        4.66       10.70      9.54 o 
  -9   1  27       29.83       27.46      8.34 o 
  -8   1  27        1.01        9.34      6.93 o 
  -7   1  27        2.98        3.77      9.30 o 
  -6   1  27       43.16       46.76      9.53 o 
  -5   1  27       37.92       33.61      6.45 o 
  -4   1  27       11.44        4.42      4.86 o 
  -3   1  27       15.24       16.85      4.64 o 
  -2   1  27       63.86       55.40      5.45 o 
  -1   1  27       14.73       21.51      4.54 o 
   0   1  27        0.36       -4.52      3.01 o 
   1   1  27        6.62        6.95      3.77 o 
   2   1  27        0.72        4.11      3.61 o 
   3   1  27        9.42        7.66      4.41 o 
   4   1  27        0.92        0.55      4.27 o 
   5   1  27       12.40       12.78      4.89 o 
   6   1  27        1.05        3.80      5.86 o 
 -10   2  27       28.63       35.57     10.97 o 
  -9   2  27        3.83       18.45     17.47 o 
  -8   2  27      150.17      148.77     10.70 o 
  -7   2  27       62.89       43.03      7.15 o 
  -6   2  27        0.46       -3.49      5.00 o 
  -5   2  27       65.91       78.64      9.55 o 
  -4   2  27        9.08       10.59      5.22 o 
  -3   2  27       49.97       51.69      6.74 o 
  -2   2  27      319.87      318.63     15.21 o 
  -1   2  27        5.84        4.67      3.77 o 
   0   2  27        0.01       -4.35      3.52 o 
   1   2  27        1.66        3.30      3.85 o 
   2   2  27        0.08       -1.15      3.98 o 
   3   2  27        0.10       -0.10      4.23 o 
   4   2  27        6.66       15.27      5.12 o 
   5   2  27        1.19        6.72      4.82 o 
  -8   3  27        4.29        9.74      9.52 o 
  -7   3  27       69.52       95.34     15.97 o 
  -6   3  27        4.31        4.39      4.46 o 
  -5   3  27        2.05        1.68      3.65 o 
  -4   3  27       38.61       36.06      8.76 o 
  -3   3  27       29.03       54.49      9.81 o 
  -2   3  27       33.39       28.51      7.10 o 
  -1   3  27       10.61       18.91      8.37 o 
   0   3  27        7.94        3.27      6.28 o 
   1   3  27        3.56        1.95      6.63 o 
   2   3  27        9.82        6.34      7.23 o 
   3   3  27        1.45       -0.44      4.52 o 
   4   3  27        0.12        5.72      5.68 o 
  -4   4  27        9.68       -2.66      7.34 o 
  -3   4  27       14.49        4.53      7.86 o 
  -2   4  27        0.45        6.87      7.88 o 
  -1   4  27       11.12        9.12      9.24 o 
   0   4  27        3.38        5.80      8.91 o 
 -11   0  28      276.12      251.79     36.31 o 
 -10   0  28       76.00       50.81     15.25 o 
  -9   0  28      857.69      862.15     37.40 o 
  -8   0  28       75.52       40.52     11.12 o 
  -7   0  28      918.47      958.00     65.42 o 
  -6   0  28     1028.59      945.38     32.94 o 
  -5   0  28     1721.60     1790.32     47.41 o 
  -4   0  28     1738.60     1642.59     34.18 o 
  -3   0  28      311.00      297.70     13.93 o 
  -2   0  28      652.68      659.71     20.05 o 
  -1   0  28      219.96      301.48     14.31 o 
   0   0  28      689.00      651.12     20.56 o 
   1   0  28        3.23        4.67      4.78 o 
   2   0  28      254.93      228.30     10.28 o 
   3   0  28      169.79      210.00     10.21 o 
   4   0  28       67.73       45.80      8.89 o 
   5   0  28      137.14      121.37     10.22 o 
   6   0  28       55.81       48.83      8.38 o 
 -10   1  28      555.64      579.52     28.30 o 
  -9   1  28       15.38       23.33      8.45 o 
  -8   1  28      697.18      697.90     31.53 o 
  -7   1  28      130.01      125.49     11.80 o 
  -6   1  28      926.38      885.53     21.75 o 
  -5   1  28      303.31      300.93     13.16 o 
  -4   1  28      273.02      266.12     12.22 o 
  -3   1  28      448.05      443.43     13.21 o 
  -2   1  28      144.41      159.64      7.91 o 
  -1   1  28     1173.65     1207.34     24.74 o 
   0   1  28        0.82        3.42      3.43 o 
   1   1  28      129.19      125.09      6.94 o 
   2   1  28        2.09       -0.29      3.63 o 
   3   1  28       33.83        9.74      4.35 o 
   4   1  28        6.90       15.60      4.81 o 
   5   1  28        3.72       13.01      4.97 o 
   6   1  28       10.42       10.90      6.29 o 
  -9   2  28      279.50      327.12     20.96 o 
  -8   2  28       17.01       17.49      7.87 o 
  -7   2  28      206.21      245.82     12.69 o 
  -6   2  28      229.95      257.40     12.61 o 
  -5   2  28      334.02      369.78     23.74 o 
  -4   2  28      179.18      201.52     12.51 o 
  -3   2  28       71.62       71.11      7.00 o 
  -2   2  28      433.96      437.62     12.00 o 
  -1   2  28        5.36        4.87      3.95 o 
   0   2  28      195.78      184.02      9.16 o 
   1   2  28       13.60       11.95      4.63 o 
   2   2  28       33.56       27.51      5.50 o 
   3   2  28      180.21      182.78     11.89 o 
   4   2  28       27.77        7.42      5.60 o 
   5   2  28        0.68        0.51      4.84 o 
  -8   3  28       76.11       68.80     14.80 o 
  -7   3  28        3.25       13.24      8.32 o 
  -6   3  28       14.93       13.50      5.91 o 
  -5   3  28       42.94       47.50      6.21 o 
  -4   3  28       95.47       75.61     14.23 o 
  -3   3  28      105.27      109.07     14.25 o 
  -2   3  28        0.02       11.74      6.49 o 
  -1   3  28        6.06       11.22      6.40 o 
   0   3  28       12.26        6.50      6.44 o 
   1   3  28       16.00       13.98      7.93 o 
   2   3  28       11.98       -3.18      4.27 o 
   3   3  28        0.68        5.53      7.03 o 
  -3   4  28       13.95       18.76      8.77 o 
  -2   4  28       34.11       45.19     10.12 o 
 -10   1  29        5.32        4.90      8.07 o 
  -9   1  29       10.35        3.72      7.14 o 
  -8   1  29       55.11       53.41      9.76 o 
  -7   1  29        7.96        8.45      6.91 o 
  -6   1  29       86.96      107.68      9.41 o 
  -5   1  29      120.73      113.36      9.42 o 
  -4   1  29       82.82       86.58      8.47 o 
  -3   1  29      206.20      231.59     10.39 o 
  -2   1  29        1.32        1.32      3.84 o 
  -1   1  29        0.49       17.05      4.39 o 
   0   1  29       46.95       50.64      5.20 o 
   1   1  29       30.07       47.44      5.32 o 
   2   1  29        0.38        0.53      3.65 o 
   3   1  29       40.31       31.19      5.49 o 
   4   1  29        0.24       -2.32      4.17 o 
   5   1  29        0.04       -5.31      5.04 o 
  -9   2  29       57.37       56.96     11.65 o 
  -8   2  29        1.34       -3.55      5.42 o 
  -7   2  29      105.73       92.71     19.31 o 
  -6   2  29       10.36        9.49      6.22 o 
  -5   2  29       61.79       76.61      8.32 o 
  -4   2  29      122.71      111.66      9.14 o 
  -3   2  29        1.64        3.26      3.79 o 
  -2   2  29       48.03       47.73      5.52 o 
  -1   2  29       26.07       24.14      4.93 o 
   0   2  29      142.31      153.93      8.15 o 
   1   2  29       11.33        7.44      4.46 o 
   2   2  29        9.58        9.44      4.81 o 
   3   2  29        0.02        9.66      4.77 o 
   4   2  29        1.31        1.54      4.75 o 
  -7   3  29        4.36        7.78      8.03 o 
  -6   3  29       29.80       28.40      7.97 o 
  -5   3  29       25.53       21.76      5.20 o 
  -4   3  29       27.36       21.75      5.10 o 
  -3   3  29       27.46       28.26      8.84 o 
  -2   3  29        0.73       -5.83      5.29 o 
  -1   3  29       10.06       11.63      6.56 o 
   0   3  29       11.82       14.65      7.61 o 
   1   3  29       24.27       18.28     12.43 o 
   2   3  29        0.18        2.53      4.58 o 
   3   3  29        0.43       -0.72      5.40 o 
 -10   0  30      299.63      325.16     30.44 o 
  -9   0  30        3.18        1.19      8.97 o 
  -8   0  30      631.19      616.44     33.32 o 
  -7   0  30      256.68      241.94     18.80 o 
  -6   0  30        2.46       -7.99      7.33 o 
  -5   0  30     1004.07      938.03     33.32 o 
  -4   0  30       45.85       64.55      8.67 o 
  -3   0  30      862.10      848.05     27.87 o 
  -2   0  30       35.13       70.34      9.11 o 
  -1   0  30      226.27      274.75     14.50 o 
   0   0  30      210.60      236.72     13.71 o 
   1   0  30      103.42       91.06     10.05 o 
   2   0  30      252.87      269.49     17.28 o 
   3   0  30        1.49       12.04      6.03 o 
   4   0  30      199.44      203.12     14.11 o 
   5   0  30       42.61       63.79     10.14 o 
 -10   1  30        0.13       11.19      8.12 o 
  -9   1  30      327.83      375.58     42.44 o 
  -8   1  30       23.29       27.75      8.28 o 
  -7   1  30      299.40      335.41     17.70 o 
  -6   1  30      451.41      407.66     15.33 o 
  -5   1  30      203.28      213.59     17.67 o 
  -4   1  30      378.72      414.10     15.06 o 
  -3   1  30       24.27       15.24      4.90 o 
  -2   1  30      144.20      153.98      8.08 o 
  -1   1  30      165.34      190.69     10.28 o 
   0   1  30      206.41      195.50      8.35 o 
   1   1  30      389.21      437.76     12.22 o 
   2   1  30        1.38       -0.59      3.78 o 
   3   1  30       83.24       96.32      7.51 o 
   4   1  30        1.30        4.84      4.72 o 
   5   1  30        7.61        9.52      5.46 o 
  -9   2  30        0.09        6.42      8.76 o 
  -8   2  30      157.02      184.31     18.21 o 
  -7   2  30       24.88       21.30      7.21 o 
  -6   2  30       56.05       55.21      7.78 o 
  -5   2  30      285.47      270.62     20.82 o 
  -4   2  30        8.79       11.29      6.06 o 
  -3   2  30      151.63      127.33      7.76 o 
  -2   2  30        4.59        8.89      4.20 o 
  -1   2  30      133.76      117.93     12.29 o 
   0   2  30       70.01       85.23      6.91 o 
   1   2  30       12.12        8.95      4.75 o 
   2   2  30       26.77       44.51      6.23 o 
   3   2  30        0.40       12.96      5.18 o 
   4   2  30       21.86       10.86      6.27 o 
  -7   3  30      135.02      128.39     21.21 o 
  -6   3  30        0.68       -4.00      4.73 o 
  -5   3  30        4.62        1.92      4.72 o 
  -4   3  30       48.74       62.82      6.41 o 
  -3   3  30       10.60        3.46      8.30 o 
  -2   3  30       64.07       73.72      9.82 o 
  -1   3  30        0.02        2.20      5.98 o 
   0   3  30       17.03        3.35      6.50 o 
   1   3  30        0.66       12.14      7.79 o 
   2   3  30        6.59       -1.92      4.78 o 
 -10   1  31        5.78        8.92      7.96 o 
  -9   1  31       24.89       16.76      8.12 o 
  -8   1  31       14.75        1.03      7.30 o 
  -7   1  31       22.02       24.14      8.11 o 
  -6   1  31       13.50       17.53      6.47 o 
  -5   1  31       89.14       87.30      8.89 o 
  -4   1  31        1.53        1.48      4.99 o 
  -3   1  31       27.64       13.95      5.22 o 
  -2   1  31       50.94       55.56      7.21 o 
  -1   1  31       55.07       52.52      5.49 o 
   0   1  31       32.31       35.75      5.18 o 
   1   1  31        9.16       12.77      4.21 o 
   2   1  31        6.80        1.24      4.06 o 
   3   1  31       19.83       19.43      5.06 o 
   4   1  31        0.15       -0.70      4.52 o 
   5   1  31        0.82       -2.38      5.15 o 
  -9   2  31       11.03        2.52      8.62 o 
  -8   2  31       31.08       42.01      9.13 o 
  -7   2  31        0.10        0.00      5.69 o 
  -6   2  31        6.00        7.38      5.75 o 
  -5   2  31       52.30       57.35      8.00 o 
  -4   2  31        1.03        4.51      5.68 o 
  -3   2  31       26.77       24.18      5.59 o 
  -2   2  31        6.78        5.62      4.14 o 
  -1   2  31       13.96       10.18      4.44 o 
   0   2  31       20.32       20.17      5.09 o 
   1   2  31        1.76       -4.06      4.03 o 
   2   2  31       42.61       47.18      6.56 o 
   3   2  31        0.14        2.64      4.62 o 
  -6   3  31        1.25        5.79      5.36 o 
  -5   3  31        0.95        0.07      4.72 o 
  -4   3  31       28.22       26.47      5.63 o 
  -3   3  31        1.45        0.40      4.25 o 
  -2   3  31       24.62       30.22      8.94 o 
  -1   3  31        3.33        0.17      6.29 o 
   0   3  31        1.31       -2.30      7.00 o 
   1   3  31       13.93       13.21      9.73 o 
 -10   0  32       28.10       18.04     20.59 o 
  -9   0  32      421.64      469.63     26.14 o 
  -8   0  32      170.04      162.35     23.18 o 
  -7   0  32      182.18      209.80     18.66 o 
  -6   0  32      233.16      256.71     55.34 o 
  -5   0  32       99.74       76.68     12.68 o 
  -4   0  32       76.01       86.93     12.05 o 
  -3   0  32        0.70       -2.61      5.56 o 
  -2   0  32       33.73       25.11      7.63 o 
  -1   0  32      428.48      458.84     26.25 o 
   0   0  32      267.92      274.61     15.26 o 
   1   0  32       37.41       28.58      6.95 o 
   2   0  32        0.18       -1.64      5.31 o 
   3   0  32        0.97       -2.88      5.56 o 
   4   0  32       29.56       51.15      9.54 o 
  -9   1  32       42.30       31.88      9.23 o 
  -8   1  32      159.12      156.64     14.16 o 
  -7   1  32      225.04      242.36     27.79 o 
  -6   1  32      102.13      118.72     12.43 o 
  -5   1  32      531.56      562.99     18.16 o 
  -4   1  32       40.65       37.93     11.63 o 
  -3   1  32      295.59      330.18     14.52 o 
  -2   1  32       23.69       36.72      5.97 o 
  -1   1  32      118.73      108.33      6.85 o 
   0   1  32        6.49       13.65      4.43 o 
   1   1  32       25.49       18.13      4.68 o 
   2   1  32       30.33       38.70      5.91 o 
   3   1  32        7.89        9.38      4.63 o 
   4   1  32       29.50       26.65      5.79 o 
  -8   2  32       28.47       20.91      9.58 o 
  -7   2  32       99.80       98.09      9.84 o 
  -6   2  32       87.37       93.75      9.28 o 
  -5   2  32       28.33        9.69      5.91 o 
  -4   2  32      181.39      189.48     18.66 o 
  -3   2  32       39.40       54.86      6.19 o 
  -2   2  32       58.67       63.69      6.34 o 
  -1   2  32       39.89       42.28      5.98 o 
   0   2  32       16.43       16.04      5.15 o 
   1   2  32        4.67        1.71      4.54 o 
   2   2  32        1.07        6.52      5.21 o 
   3   2  32       10.64       15.77      5.62 o 
  -6   3  32       10.50       10.60      5.69 o 
  -5   3  32       72.78       65.02      7.53 o 
  -4   3  32       31.56       36.46      8.65 o 
  -3   3  32       46.09       47.57      6.29 o 
  -2   3  32        0.89        3.83      6.83 o 
  -1   3  32       19.94       23.82      8.72 o 
   0   3  32       13.07       10.70      7.89 o 
  -9   1  33        4.12       -5.15      7.32 o 
  -8   1  33        4.33       10.49     10.05 o 
  -7   1  33        8.27        7.43      7.63 o 
  -6   1  33       26.94       12.96      7.89 o 
  -5   1  33        0.15        8.44      5.98 o 
  -4   1  33       14.12        9.21      6.06 o 
  -3   1  33        0.99        8.37      5.82 o 
  -2   1  33        1.60       10.77      5.18 o 
  -1   1  33       18.32       23.15      5.17 o 
   0   1  33       33.24       49.42      7.70 o 
   1   1  33        2.92        0.47      4.56 o 
   2   1  33        0.65       -0.61      4.65 o 
   3   1  33        0.79        3.13      4.70 o 
   4   1  33        7.00        2.23      5.13 o 
  -8   2  33        4.85       -0.55      7.08 o 
  -7   2  33       27.75       20.88      8.12 o 
  -6   2  33        0.62       -4.08      5.42 o 
  -5   2  33        9.48        1.53      5.72 o 
  -4   2  33       73.89       81.63      9.18 o 
  -3   2  33        0.30       -3.08      4.16 o 
  -2   2  33       41.42       36.01      6.58 o 
  -1   2  33        0.05        3.66      4.39 o 
   0   2  33        3.36        4.55      4.68 o 
   1   2  33        0.65        7.35      4.98 o 
   2   2  33        0.26        3.43      5.10 o 
  -5   3  33       16.99       15.48      5.73 o 
  -4   3  33        0.56        6.31      5.27 o 
  -3   3  33       16.55       17.27      5.61 o 
  -2   3  33        4.60       10.33      7.26 o 
  -1   3  33        7.28       15.62     10.31 o 
  -9   0  34      100.71      119.26     16.89 o 
  -8   0  34      125.67      135.11     28.35 o 
  -7   0  34      160.16      150.71     17.03 o 
  -6   0  34        1.38       -4.15      7.64 o 
  -5   0  34      642.05      633.57     28.59 o 
  -4   0  34       11.24       15.55     21.02 o 
  -3   0  34      335.45      336.20     17.01 o 
  -2   0  34        1.60       -0.61      6.31 o 
  -1   0  34        0.19       -6.78      6.06 o 
   0   0  34      551.41      614.27     22.18 o 
   1   0  34        0.69        1.48      5.76 o 
   2   0  34       46.03       51.56      8.45 o 
   3   0  34        2.46        5.93      7.14 o 
  -9   1  34      116.12      103.18     16.44 o 
  -8   1  34      126.02      140.35     13.98 o 
  -7   1  34       15.44       18.68      8.49 o 
  -6   1  34      247.37      268.31     17.34 o 
  -5   1  34       30.84       37.81      7.58 o 
  -4   1  34      268.37      277.55     14.15 o 
  -3   1  34       74.10       82.70      9.25 o 
  -2   1  34      102.16       82.25     12.83 o 
  -1   1  34      133.72      159.87      8.96 o 
   0   1  34       36.63       24.77      5.61 o 
   1   1  34       94.65      113.82      8.33 o 
   2   1  34        4.43       -1.77      5.03 o 
   3   1  34       19.32       13.27      5.76 o 
  -7   2  34       90.29       95.07     10.03 o 
  -6   2  34        4.76        0.81      5.96 o 
  -5   2  34       61.90       64.56      8.63 o 
  -4   2  34        3.06       11.75      6.13 o 
  -3   2  34       29.73       31.57      5.73 o 
  -2   2  34       10.84        9.70      4.80 o 
  -1   2  34        8.18       -0.86      4.36 o 
   0   2  34       44.84       63.13      6.81 o 
   1   2  34        0.29        0.07      4.80 o 
   2   2  34       13.26       17.41      5.89 o 
  -3   3  34        0.23        7.27      5.27 o 
  -8   1  35        7.47        4.53      7.61 o 
  -7   1  35        5.23       10.39      8.05 o 
  -6   1  35        6.52       -4.70      8.47 o 
  -5   1  35       16.04       22.14      6.60 o 
  -4   1  35       63.99       66.84      8.95 o 
  -3   1  35        9.98        7.73      6.10 o 
  -2   1  35       31.31       21.37      9.61 o 
  -1   1  35       11.64       10.96      4.94 o 
   0   1  35       41.48       33.43      5.94 o 
   1   1  35       50.30       59.92      6.96 o 
   2   1  35        1.24        1.74      5.09 o 
  -7   2  35       23.60       16.33      6.90 o 
  -6   2  35        2.82       -4.73      6.02 o 
  -5   2  35       17.30       15.64      9.16 o 
  -4   2  35        7.79        2.78      6.02 o 
  -3   2  35       12.42       13.34      5.05 o 
  -2   2  35       17.29       22.72      5.49 o 
  -1   2  35        0.65       -4.07      4.35 o 
   0   2  35        0.02        0.49      4.70 o 
   1   2  35        0.01       -0.03      4.92 o 
  -8   0  36       92.92       78.96     14.77 o 
  -7   0  36       11.28       13.41     21.85 o 
  -6   0  36      218.59      228.95     22.58 o 
  -5   0  36       58.70       59.92     12.91 o 
  -4   0  36      126.36      129.27     31.53 o 
  -3   0  36       86.01      120.84     12.15 o 
  -2   0  36        1.69       -6.84      6.62 o 
  -1   0  36       45.06       67.79     10.54 o 
   0   0  36       21.12        6.51      6.03 o 
   1   0  36        2.04        2.83      6.14 o 
   2   0  36       35.92       37.00      8.06 o 
  -8   1  36       21.04       31.99      9.76 o 
  -7   1  36      114.24      136.01     14.06 o 
  -6   1  36        0.03       -3.59      6.86 o 
  -5   1  36       61.80       55.96      8.56 o 
  -4   1  36       22.83       28.42      7.27 o 
  -3   1  36        1.33        3.55      6.09 o 
  -2   1  36       66.55       61.15      8.86 o 
  -1   1  36       11.55        7.79      4.84 o 
   0   1  36       24.52       28.36      5.90 o 
   1   1  36        3.92        5.34      4.89 o 
   2   1  36        0.08       -5.35      5.03 o 
  -6   2  36       52.04       47.45      8.54 o 
  -5   2  36        1.90        9.83      6.69 o 
  -4   2  36       97.27       93.64     10.12 o 
  -3   2  36        0.07        2.09      5.07 o 
  -2   2  36       22.40       20.81      5.63 o 
  -1   2  36        2.96        6.77      5.06 o 
   0   2  36        2.29        2.83      5.06 o 
  -7   1  37        4.69       -0.91      7.80 o 
  -6   1  37        7.53       -8.78      7.37 o 
  -5   1  37        0.57       -5.69      6.55 o 
  -4   1  37       31.97       23.38      8.62 o 
  -3   1  37        0.05       -3.29      9.68 o 
  -2   1  37       10.27       14.96      6.71 o 
  -1   1  37        4.81        2.27      4.78 o 
   0   1  37        1.96        6.95      4.97 o 
   1   1  37        0.55        4.45      5.03 o 
  -5   2  37        2.83        5.40      6.28 o 
  -4   2  37        1.43       10.58      5.64 o 
  -3   2  37        0.21        1.58      5.11 o 
  -2   2  37        0.13       -2.01      4.92 o 
  -1   2  37        4.96        2.65      5.47 o 
  -7   0  38       73.31       75.66     14.76 o 
  -6   0  38       42.91       47.08     17.97 o 
  -5   0  38      101.79       95.71     15.81 o 
  -4   0  38       13.30       34.74     19.10 o 
  -3   0  38       21.86       19.14     11.00 o 
  -2   0  38        8.42       19.03      9.28 o 
  -1   0  38        0.04        3.78      7.32 o 
   0   0  38      178.41      191.27     13.25 o 
   1   0  38       34.83       13.69      7.21 o 
  -6   1  38       62.96       72.28     11.92 o 
  -5   1  38        7.78       20.71      9.26 o 
  -4   1  38       61.54       57.02      9.02 o 
  -3   1  38        2.59       -0.20      6.04 o 
  -2   1  38       26.54       17.02      5.93 o 
  -1   1  38       14.64       12.52      5.45 o 
   0   1  38       24.02       32.54      6.23 o 
  -5   1  39        0.32       -1.57      7.62 o 
  -4   1  39        4.41       15.40      6.95 o 
  -3   1  39        0.88        9.01      6.75 o 
  -2   1  39        0.00       -1.36      5.26 o 
  -1   1  39        4.24        3.46      5.42 o 
  -5   0  40       42.29       44.04     12.45 o 
  -4   0  40       16.24        9.96     10.62 o 
  -3   0  40       50.09       61.21     17.11 o 
  -2   0  40       11.23       14.16      8.16 o 
                                                 
